# Supplementary material for: Using large language models to learn from recent climate change discourse in public health
Source: PLoS One. 2025 Apr 29;20(4):e0321309. doi: 10.1371/journal.pone.0321309 (PMC12040206; doi:10.1371/journal.pone.0321309)
Supplement: S1 Text — (XLSX) [file pone.0321309.s001.xlsx]

## Sheet: README
General Information
	Title of Dataset	APHA 2017-2023 Climate-Related Abstracts: Topics and Health Outcomes Analysis
	Associated Manuscript	Belova, A., Silva, R. A., Vorndran, D. M., & Sampson, N. R. (2025). Using Large Language Models to Learn from Recent Climate Change Discourse in Public Health.
	Date of Creation	2024-11-06
	Contact Information	For questions about this dataset, please contact Anna Belova (anna.belova@icf.com), Raquel Silva (raquel.silva@icf.com), Dylan Vorndran (dmvorndran@gmail.com), or Natalie Sampson (nsampson@umich.edu).
Description
	Purpose	This dataset supports the analysis and discussion presented in the manuscript by providing detailed information on climate-related abstracts presented at the American Public Health Association (APHA) conference, including their assigned topics and health outcomes.
	File Format	Excel file (.xlsx)
	Sheets in the File	The file contains four sheets: 'Climate Abstracts by Program', ' Combined Data', 'Abstracts by Topic', and 'Abstracts by Outcome'.
	Sheet Descriptions	See details below
Sheet: Climate Abstracts by Program
	Description	This data sheet provides a summary of abstracts presented at APHA, organized by year and program. This sheet offers an overview of the distribution and relevance of climate-related research within the broader scope of public health topics presented at APHA. These data support Figure 1 of the manuscript.
	Column Headers
	Year	APHA year
	Program Code	APHA program code
	Program Title	APHA program title
	Number of Abstracts	Number of abstracts presented overall
	Number of Climate Abstracts	Number of climate change-relevant abstracts identified using LLM and validated via subject matter expert review.
Sheet: Combined Data
	Description	For each of the 1,157 abstracts determined to be climate-related, this sheet includes their corresponding topic and health outcome determinations based on LLM analysis and subject matter expert review.
	Column Headers
	Abstract ID	APHA abstract ID
	Year	APHA year
	Program	APHA program title
	Topics	Topic(s) assigned to abstract based on LLM analysis and subject matter expert review
	Outcomes	Outcome(s) assigned to abstract based on LLM analysis and subject matter expert review
	Abstract	APHA abstract text
Sheet: Abstract by Topic
	Description	This sheet includes the topics assigned to each abstract by the model. For cases where multiple topics were assigned to a single abstract, each assignment appears as a separate entry. Each abstract is listed with its corresponding Abstract ID, Submission Year, Assigned Topic, Program, and Abstract Text. These data support Figure 2 and Figure 3 of the manuscript.
	Column Headers
	Topic	Topic assigned to abstract based on LLM analysis and subject matter expert review
	Abstract ID	APHA abstract ID
	Year	APHA year
	Program	APHA program title
	Abstract	APHA abstract text
Sheet: Abstract by Outcome
	Description	This sheet includes the health outcomes assigned to each abstract by the model. For cases where multiple outcomes were assigned to a single abstract, each assignment appears as a separate entry. Each abstract is listed with its corresponding Abstract ID, Submission Year, Assigned Outcome, Program, and Abstract Text. These data support Figure 4 and Figure 5 of the manuscript.
	Column Headers
	Outcome	Outcome assigned to abstract based on LLM analysis and subject matter expert review
	Abstract ID	APHA abstract ID
	Year	APHA year
	Program	APHA program title
	Abstract	APHA abstract text
Usage Notes
	Data Access and Licensing	Creative Commons Attribution-NonCommercial (CC BY-NC 4.0)
	Limitations	This dataset includes only accepted abstract content and excludes other presentation materials. Some accepted sessions or presentations may have been canceled. The dataset does not contain the finalized APHA program for 2023, omitting late-breaking abstracts. While all AI-identified climate-related abstracts were manually reviewed, abstracts not flagged by AI were not exhaustively screened, poten…
	Citation Instructions	Belova, A., Silva, R. A., Vorndran, D. M., & Sampson, N. R. (2025). Using Large Language Models to Learn from Recent Climate Change Discourse in Public Health - Supplemental Data.

## Sheet: Climate Abstracts by Program
Year	Program Code	Program Title	Number of Abstracts	Number of Climate Abstracts
2017	AIANNHC	American Indian, Alaska Native and Native Hawaiian Caucus	39	1
2017	APH	Aging & Public Health	216	5
2017	APHA	APHA	129	20
2017	APHC	Academic Public Health Caucus	80	5
2017	APHS	Applied Public Health Statistics	73	3
2017	APIC	Asian & Pacific Islander Caucus for Public Health	39	2
2017	ATOD	Alcohol, Tobacco, and Other Drugs	331	0
2017	BC	Black Caucus of Health Workers	50	3
2017	BRFD	Breastfeeding Forum	69	0
2017	CBPH	Community Based Public Health Caucus	77	0
2017	CF	Cancer Forum	78	0
2017	CH	Caucus on Homelessness	30	3
2017	CHC	Chiropractic Health Care	24	0
2017	CHPPD	Community Health Planning and Policy Development	264	35
2017	CHW	Community Health Workers	92	0
2017	COA	APHA Council of Affiliates	41	3
2017	COWR	APHA Committee on Womens Rights	16	1
2017	CPD	APHA Center for Professional Development	11	0
2017	CPHFC	Caucus on Public Health and the Faith Community	38	0
2017	CPHP	APHA Center for Public Health Policy	45	10
2017	CRIH	Caucus on Refugee and Immigrant Health	53	2
2017	DIS	Disability	113	1
2017	ENV	Environment	163	95
2017	EPI	Epidemiology	363	17
2017	ETHICS	Ethics	43	6
2017	FF	APHA Films	164	17
2017	FF2	APHA Films	1	0
2017	FN	Food and Nutrition	194	14
2017	FVP	Family Violence Prevention Caucus	40	0
2017	GENF	Genomics Forum	28	0
2017	GH	APHA Global Health	44	12
2017	HA	Health Administration	161	9
2017	HIIT	Health Informatics Information Technology	143	12
2017	HIVAIDS	HIV/AIDS	224	0
2017	ICEHS	Injury Control and Emergency Health Services	168	9
2017	ICTHP	Integrative, Complementary and Traditional Health Practices	76	3
2017	IH	International Health	240	28
2017	IHRC	Human Rights Forum	23	2
2017	ISC	APHA Intersectional Council	7	3
2017	LAW	Law	49	4
2017	LC	Latino Caucus	36	1
2017	LGBT	LGBTQ Health Caucus	46	1
2017	LI	APHA Learning Institute (APHA-LI)	56	0
2017	MC	Medical Care Section	147	8
2017	MCH	Maternal and Child Health	242	2
2017	MH	Mental Health	164	10
2017	MHC	Men's Health Caucus	23	0
2017	OH	Oral Health	85	0
2017	OHS	Occupational Health and Safety	154	41
2017	PA	Physical Activity	58	2
2017	PC	Peace Caucus	17	5
2017	PHARM	Pharmacy	59	2
2017	PHEHP	Public Health Education and Health Promotion	373	14
2017	PHFN	APHA Public Health Funder Network	25	0
2017	PHN	Public Health Nursing	118	8
2017	POD	Foot and Ankle Health	8	2
2017	PRSH	Population, Reproductive and Sexual Health	183	2
2017	SA	APHA Student Assembly	134	11
2017	SC	Socialist Caucus	27	0
2017	SHES	School Health Education and Services	95	0
2017	SPT1848	Spirit of 1848 Caucus	30	16
2017	SS	APHA Featured Sessions	36	32
2017	SW	Public Health Social Work	68	5
2017	VC	Vision Care	30	0
2017	VET	One Health	23	2
2017	VIETC	Veterans Caucus	8	0
2017	WC	Women's Caucus	84	4
2017	WGTH	Trade and Health Forum	7	1
2018	AIANNHC	American Indian, Alaska Native and Native Hawaiian Caucus	39	0
2018	APH	Aging & Public Health	240	0
2018	APHA	APHA	118	4
2018	APHC	Academic Public Health Caucus	52	0
2018	APHCDELT	APLPH Delta Omega Poster Session	27	0
2018	APHS	Applied Public Health Statistics	58	0
2018	APIC	Asian & Pacific Islander Caucus for Public Health	59	0
2018	ATOD	Alcohol, Tobacco, and Other Drugs	324	0
2018	BC	Black Caucus of Health Workers	88	0
2018	BRFD	Breastfeeding Forum	83	0
2018	CBPH	Community Based Public Health Caucus	101	0
2018	CF	Cancer Forum	81	0
2018	CH	Caucus on Homelessness	33	0
2018	CHC	Chiropractic Health Care	11	0
2018	CHPPD	Community Health Planning and Policy Development	268	1
2018	CHW	Community Health Workers	67	0
2018	COA	APHA Council of Affiliates	36	0
2018	COWR	APHA Committee on Womens Rights	29	1
2018	CPD	APHA Center for Professional Development	23	0
2018	CPHFC	Caucus on Public Health and the Faith Community	30	0
2018	CPHP	APHA Center for Public Health Policy	41	3
2018	CRIH	Caucus on Refugee and Immigrant Health	69	0
2018	DIS	Disability	119	0
2018	ENV	Environment	146	24
2018	EPI	Epidemiology	303	6
2018	ETHICS	Ethics	47	2
2018	FF	APHA Films	21	1
2018	FF2	APHA Films	66	0
2018	FN	Food and Nutrition	186	2
2018	FVP	Family Violence Prevention Caucus	45	0
2018	GENF	Genomics Forum	27	0
2018	GH	APHA Global Health	50	1
2018	HA	Health Administration	161	0
2018	HIIT	Health Informatics Information Technology	111	0
2018	HIVAIDS	HIV/AIDS	190	1
2018	ICEHS	Injury Control and Emergency Health Services	150	3
2018	ICTHP	Integrative, Complementary and Traditional Health Practices	84	0
2018	IH	International Health	226	8
2018	IHRC	Human Rights Forum	21	0
2018	ISC	APHA Intersectional Council	7	4
2018	LAW	Law	52	0
2018	LC	Latino Caucus	46	0
2018	LGBT	LGBTQ Health Caucus	48	0
2018	LI	APHA Learning Institute (APHA-LI)	69	0
2018	MC	Medical Care Section	150	0
2018	MCH	Maternal and Child Health	263	3
2018	MH	Mental Health	204	0
2018	MHC	Men's Health Caucus	41	0
2018	OH	Oral Health	87	0
2018	OHS	Occupational Health and Safety	144	8
2018	PA	Physical Activity	70	0
2018	PC	Peace Caucus	15	0
2018	PHARM	Pharmacy	57	0
2018	PHEHP	Public Health Education and Health Promotion	341	0
2018	PHFN	APHA Public Health Funder Network	23	0
2018	PHN	Public Health Nursing	123	6
2018	POD	Foot and Ankle Health	8	0
2018	PRSH	Population, Reproductive and Sexual Health	232	1
2018	SA	APHA Student Assembly	148	3
2018	SC	Socialist Caucus	17	0
2018	SHES	School Health Education and Services	90	0
2018	SPT1848	Spirit of 1848 Caucus	29	1
2018	SS	APHA Featured Sessions	47	0
2018	SW	Public Health Social Work	70	1
2018	VC	Vision Care	22	0
2018	VET	One Health	18	2
2018	VIETC	Veterans Caucus	9	0
2018	WC	Women's Caucus	103	1
2018	WGTH	Trade and Health Forum	7	0
2019	AIANNHC	American Indian, Alaska Native and Native Hawaiian Caucus	35	0
2019	APH	Aging & Public Health	218	1
2019	APHA	APHA	87	1
2019	APHC	Academic Public Health Caucus	49	0
2019	APHCDELT	APLPH Delta Omega Poster Session	29	0
2019	APHS	Applied Public Health Statistics	90	1
2019	APIC	Asian & Pacific Islander Caucus for Public Health	61	0
2019	ATOD	Alcohol, Tobacco, and Other Drugs	370	0
2019	BC	Black Caucus of Health Workers	74	1
2019	BRFD	Breastfeeding Forum	75	0
2019	CBPH	Community Based Public Health Caucus	114	2
2019	CCHE	APHA Center for Climate, Health & Equity	8	8
2019	CF	Cancer Forum	46	0
2019	CH	Caucus on Homelessness	29	0
2019	CHC	Chiropractic Health Care	8	0
2019	CHPPD	Community Health Planning and Policy Development	269	1
2019	CHW	Community Health Workers	89	0
2019	COA	APHA Council of Affiliates	19	2
2019	COWR	APHA Committee on Womens Rights	19	0
2019	CPD	APHA Center for Professional Development	23	0
2019	CPHFC	Caucus on Public Health and the Faith Community	30	0
2019	CPHP	APHA Center for Public Health Policy	16	1
2019	CRIH	Caucus on Refugee and Immigrant Health	44	0
2019	DIS	Disability	105	0
2019	ECP	Early-Career Professional	18	1
2019	ENV	Environment	147	28
2019	EPI	Epidemiology	295	3
2019	ETHICS	Ethics	33	0
2019	FF2	APHA Films	122	4
2019	FN	Food and Nutrition	145	1
2019	FVP	Family Violence Prevention Caucus	40	0
2019	GENF	Genomics Forum	26	0
2019	GH	APHA Global Health	45	2
2019	HA	Health Administration	151	0
2019	HIIT	Health Informatics Information Technology	92	0
2019	HIVAIDS	HIV/AIDS	194	1
2019	ICEHS	Injury Control and Emergency Health Services	158	1
2019	ICTHP	Integrative, Complementary and Traditional Health Practices	68	1
2019	IH	International Health	232	14
2019	IHRC	Human Rights Forum	27	3
2019	ISC	APHA Intersectional Council	10	1
2019	LAW	Law	72	1
2019	LC	Latino Caucus	69	1
2019	LGBT	LGBTQ Health Caucus	46	0
2019	LI	APHA Learning Institute (APHA-LI)	80	0
2019	MC	Medical Care Section	152	0
2019	MCH	Maternal and Child Health	254	3
2019	MH	Mental Health	220	2
2019	MHC	Men's Health Caucus	27	0
2019	OH	Oral Health	84	0
2019	OHS	Occupational Health and Safety	138	7
2019	PA	Physical Activity	66	0
2019	PC	Peace Caucus	8	0
2019	PHARM	Pharmacy	58	0
2019	PHEHP	Public Health Education and Health Promotion	359	1
2019	PHFN	APHA Public Health Funder Network	21	0
2019	PHN	Public Health Nursing	123	6
2019	POD	Foot and Ankle Health	5	0
2019	PRSH	Population, Reproductive and Sexual Health	210	0
2019	SA	APHA Student Assembly	137	2
2019	SC	Socialist Caucus	17	0
2019	SHES	School Health Education and Services	90	1
2019	SPT1848	Spirit of 1848 Caucus	39	4
2019	SS	APHA Featured Sessions	47	5
2019	SW	Public Health Social Work	136	0
2019	VC	Vision Care	33	0
2019	VET	One Health	28	0
2019	WC	Women's Caucus	92	0
2019	WGTH	Trade and Health Forum	8	1
2020	AIANNHC	American Indian, Alaska Native and Native Hawaiian Caucus	29	0
2020	APH	Aging & Public Health	155	0
2020	APHA	APHA	88	1
2020	APHC	Academic Public Health Caucus	55	0
2020	APHCDELT	APLPH Delta Omega Poster Session	27	0
2020	APHS	Applied Public Health Statistics	60	0
2020	APIC	Asian & Pacific Islander Caucus for Public Health	40	0
2020	ATOD	Alcohol, Tobacco, and Other Drugs	345	0
2020	BC	Black Caucus of Health Workers	45	0
2020	BRFD	Breastfeeding Forum	47	0
2020	CBPH	Community Based Public Health Caucus	72	0
2020	CCHE	APHA Center for Climate, Health & Equity	13	5
2020	CF	Cancer Forum	29	0
2020	CH	Caucus on Homelessness	29	0
2020	CHC	Chiropractic Health Care	8	0
2020	CHPPD	Community Health Planning and Policy Development	244	2
2020	CHW	Community Health Workers	62	0
2020	COA	APHA Council of Affiliates	15	0
2020	COWR	APHA Committee on Womens Rights	20	0
2020	CPD	APHA Center for Professional Development	31	0
2020	CPHFC	Caucus on Public Health and the Faith Community	12	0
2020	CPHP	APHA Center for Public Health Policy	11	0
2020	CRIH	Caucus on Refugee and Immigrant Health	33	0
2020	DIS	Disability	88	2
2020	ECP	Early-Career Professional	13	2
2020	ENV	Environment	137	36
2020	EPI	Epidemiology	258	4
2020	ETHICS	Ethics	30	1
2020	FF	APHA Films	11	1
2020	FF2	APHA Films	89	5
2020	FN	Food and Nutrition	139	3
2020	FVP	Family Violence Prevention Caucus	34	0
2020	GENF	Genomics Forum	15	0
2020	GH	APHA Global Health	44	0
2020	HA	Health Administration	139	1
2020	HIIT	Health Informatics Information Technology	90	0
2020	HIVAIDS	HIV/AIDS	175	1
2020	ICEHS	Injury Control and Emergency Health Services	108	4
2020	ICTHP	Integrative, Complementary and Traditional Health Practices	50	0
2020	IH	International Health	188	8
2020	IHRC	Human Rights Forum	20	0
2020	ISC	APHA Intersectional Council	5	0
2020	LAW	Law	54	0
2020	LC	Latino Caucus	56	1
2020	LGBT	LGBTQ Health Caucus	40	0
2020	LI	APHA Learning Institute (APHA-LI)	56	3
2020	MC	Medical Care Section	131	1
2020	MCH	Maternal and Child Health	230	4
2020	MH	Mental Health	161	3
2020	MHC	Men's Health Caucus	41	0
2020	OH	Oral Health	66	0
2020	OHS	Occupational Health and Safety	119	6
2020	PA	Physical Activity	54	2
2020	PC	Peace Caucus	6	0
2020	PHARM	Pharmacy	30	0
2020	PHEHP	Public Health Education and Health Promotion	339	5
2020	PHFN	APHA Public Health Funder Network	23	0
2020	PHN	Public Health Nursing	94	2
2020	POD	Foot and Ankle Health	8	0
2020	PRSH	Population, Reproductive and Sexual Health	146	1
2020	SA	APHA Student Assembly	152	3
2020	SC	Socialist Caucus	16	2
2020	SHES	School Health Education and Services	82	0
2020	SPT1848	Spirit of 1848 Caucus	31	0
2020	SS	APHA Featured Sessions	50	0
2020	SW	Public Health Social Work	54	0
2020	VC	Vision Care	15	0
2020	VET	One Health	17	2
2020	VIETC	Veterans Caucus	2	0
2020	WC	Women's Caucus	81	0
2020	WELLCTR	APHA Networking and Engagement	12	0
2020	WGTH	Trade and Health Forum	7	0
2021	AIANNHC	American Indian, Alaska Native and Native Hawaiian Caucus	38	1
2021	APH	Aging & Public Health	180	0
2021	APHA	APHA	64	0
2021	APHC	Academic Public Health Caucus	57	0
2021	APHCDELT	APLPH Delta Omega Poster Session	30	1
2021	APHS	Applied Public Health Statistics	65	2
2021	APIC	Asian & Pacific Islander Caucus for Public Health	40	0
2021	ATOD	Alcohol, Tobacco, and Other Drugs	346	0
2021	BC	Black Caucus of Health Workers	50	0
2021	BRFD	Breastfeeding Forum	43	0
2021	CBPH	Community Based Public Health Caucus	55	0
2021	CCHE	APHA Center for Climate, Health & Equity	6	6
2021	CF	Cancer Forum	28	0
2021	CH	Caucus on Homelessness	29	0
2021	CHC	Chiropractic Health Care	11	0
2021	CHPPD	Community Health Planning and Policy Development	247	0
2021	CHW	Community Health Workers	69	0
2021	COA	APHA Council of Affiliates	16	2
2021	COWR	APHA Committee on Womens Rights	9	0
2021	CPD	APHA Center for Professional Development	32	0
2021	CPHFC	Caucus on Public Health and the Faith Community	21	0
2021	CPHP	APHA Center for Public Health Policy	21	1
2021	CRIH	Caucus on Refugee and Immigrant Health	31	0
2021	CSHE	APHA Center for School, Health and Education	5	0
2021	DIS	Disability	118	1
2021	ECP	Early-Career Professional	6	0
2021	ENV	Environment	147	37
2021	EPI	Epidemiology	290	3
2021	ETHICS	Ethics	26	0
2021	FF	APHA Films	25	0
2021	FF2	APHA Films	95	1
2021	FN	Food and Nutrition	116	0
2021	FVP	Family Violence Prevention Caucus	25	0
2021	GENF	Genomics Forum	18	0
2021	GH	APHA Global Health	54	0
2021	HA	Health Administration	114	2
2021	HCCC	APHA Healthiest Cities & Counties Challenge	10	0
2021	HIIT	Health Informatics Information Technology	73	0
2021	HIVAIDS	HIV/AIDS	170	0
2021	ICEHS	Injury Control and Emergency Health Services	106	0
2021	ICTHP	Integrative, Complementary and Traditional Health Practices	51	0
2021	IH	International Health	186	8
2021	IHRC	Human Rights Forum	21	0
2021	ISC	APHA Intersectional Council	17	5
2021	LAW	Law	59	3
2021	LC	Latino Caucus	82	1
2021	LGBT	LGBTQ Health Caucus	48	0
2021	LI	APHA Learning Institute (APHA-LI)	59	1
2021	MC	Medical Care Section	117	0
2021	MCH	Maternal and Child Health	263	4
2021	MH	Mental Health	179	1
2021	MHC	Men's Health Caucus	20	0
2021	OH	Oral Health	62	0
2021	OHS	Occupational Health and Safety	122	1
2021	PA	Physical Activity	48	0
2021	PC	Peace Caucus	9	0
2021	PHARM	Pharmacy	34	0
2021	PHEHP	Public Health Education and Health Promotion	338	0
2021	PHFN	APHA Public Health Funder Network	21	0
2021	PHN	Public Health Nursing	75	2
2021	POD	Foot and Ankle Health	8	0
2021	PRSH	Population, Reproductive and Sexual Health	119	0
2021	SA	APHA Student Assembly	153	1
2021	SC	Socialist Caucus	11	0
2021	SHES	School Health Education and Services	85	0
2021	SPT1848	Spirit of 1848 Caucus	29	2
2021	SS	APHA Featured Sessions	50	2
2021	SW	Public Health Social Work	54	0
2021	VC	Vision Care	20	0
2021	VET	One Health	13	1
2021	VIETC	Veterans Caucus	4	0
2021	WC	Women's Caucus	81	0
2021	WELLCTR	APHA Networking and Engagement	21	0
2021	WGTH	Trade and Health Forum	6	0
2022	AIANNHC	American Indian, Alaska Native and Native Hawaiian Caucus	36	0
2022	APH	Aging & Public Health	153	0
2022	APHA	APHA	59	0
2022	APHC	Academic Public Health Caucus	63	2
2022	APHCDELT	APLPH Delta Omega Poster Session	28	0
2022	APHS	Applied Public Health Statistics	89	5
2022	APIC	Asian & Pacific Islander Caucus for Public Health	66	0
2022	ATOD	Alcohol, Tobacco, and Other Drugs	324	0
2022	BC	Black Caucus of Health Workers	72	0
2022	BRFD	Breastfeeding Forum	53	0
2022	CBPH	Community Based Public Health Caucus	80	2
2022	CCHE	APHA Center for Climate, Health & Equity	8	8
2022	CF	Cancer Forum	43	0
2022	CH	Caucus on Homelessness	29	0
2022	CHC	Chiropractic Health Care	7	0
2022	CHPPD	Community Health Planning and Policy Development	250	3
2022	CHW	Community Health Workers	69	2
2022	COA	APHA Council of Affiliates	19	1
2022	COWR	APHA Committee on Womens Rights	16	4
2022	CPD	APHA Center for Professional Development	26	2
2022	CPHFC	Caucus on Public Health and the Faith Community	43	0
2022	CPHP	APHA Center for Public Health Policy	13	3
2022	CRIH	Caucus on Refugee and Immigrant Health	33	0
2022	DIS	Disability	121	0
2022	ECP	Early-Career Professional	21	0
2022	ENV	Environment	138	47
2022	EPI	Epidemiology	302	16
2022	ETHICS	Ethics	34	1
2022	FF	APHA Films	15	1
2022	FN	Food and Nutrition	145	1
2022	FVP	Family Violence Prevention Caucus	31	0
2022	GENF	Genomics Forum	18	0
2022	GH	APHA Global Health	40	0
2022	HA	Health Administration	159	1
2022	HCCC	APHA Healthiest Cities & Counties Challenge	3	0
2022	HIIT	Health Informatics Information Technology	120	0
2022	HIVAIDS	HIV/AIDS	176	0
2022	ICEHS	Injury Control and Emergency Health Services	160	2
2022	ICTHP	Integrative, Complementary and Traditional Health Practices	73	1
2022	IH	International Health	196	2
2022	IHRC	Human Rights Forum	25	1
2022	ISC	APHA Intersectional Council	9	0
2022	LAW	Law	57	1
2022	LC	Latino Caucus	78	2
2022	LGBT	LGBTQ Health Caucus	41	0
2022	LI	APHA Learning Institute (APHA-LI)	50	0
2022	MC	Medical Care Section	146	0
2022	MCH	Maternal and Child Health	259	0
2022	MH	Mental Health	168	3
2022	MHC	Men's Health Caucus	32	0
2022	OH	Oral Health	63	0
2022	OHS	Occupational Health and Safety	128	1
2022	PA	Physical Activity	57	1
2022	PC	Peace Caucus	18	3
2022	PHARM	Pharmacy	36	0
2022	PHEHP	Public Health Education and Health Promotion	320	2
2022	PHFN	APHA Public Health Funder Network	21	0
2022	PHN	Public Health Nursing	108	6
2022	POD	Foot and Ankle Health	7	0
2022	PRSH	Population, Reproductive and Sexual Health	188	1
2022	SA	APHA Student Assembly	153	6
2022	SC	Socialist Caucus	26	0
2022	SHES	School Health Education and Services	83	1
2022	SPT1848	Spirit of 1848 Caucus	34	2
2022	SS	APHA Featured Sessions	45	1
2022	SW	Public Health Social Work	55	0
2022	VC	Vision Care	17	0
2022	VET	One Health	25	3
2022	VIETC	Veterans Caucus	24	0
2022	WC	Women's Caucus	75	0
2022	WGTH	Trade and Health Forum	6	0
2023	AIANNHC	American Indian, Alaska Native and Native Hawaiian Caucus	41	0
2023	APH	Aging & Public Health	167	1
2023	APHA	APHA	13	0
2023	APHC	Academic Public Health Caucus	73	1
2023	APHCDELT	APLPH Delta Omega Poster Session	29	0
2023	APHS	Applied Public Health Statistics	87	2
2023	APIC	Asian & Pacific Islander Caucus for Public Health	64	0
2023	ATOD	Alcohol, Tobacco, and Other Drugs	330	0
2023	BC	Black Caucus of Health Workers	108	1
2023	BRFD	Breastfeeding Forum	39	0
2023	CBPH	Community Based Public Health Caucus	94	0
2023	CF	Cancer Forum	54	0
2023	CH	Caucus on Homelessness	30	0
2023	CHC	Chiropractic Health Care	3	0
2023	CHPPD	Community Health Planning and Policy Development	248	4
2023	CHW	Community Health Workers	71	0
2023	COWR	APHA Committee on Womens Rights	32	0
2023	CPHFC	Caucus on Public Health and the Faith Community	29	0
2023	CRIH	Caucus on Refugee and Immigrant Health	34	0
2023	DIS	Disability	119	0
2023	ECP	Early-Career Professional	22	0
2023	ENV	Environment	183	55
2023	EPI	Epidemiology	262	3
2023	ETHICS	Ethics	46	2
2023	FF	APHA Films	8	0
2023	FF2	APHA Films	112	4
2023	FN	Food and Nutrition	149	0
2023	FVP	Family Violence Prevention Caucus	30	0
2023	GENF	Genomics Forum	22	0
2023	HA	Health Administration	157	0
2023	HIIT	Health Informatics Information Technology	109	1
2023	HIVAIDS	HIV/AIDS	200	0
2023	ICEHS	Injury Control and Emergency Health Services	133	4
2023	ICTHP	Integrative, Complementary and Traditional Health Practices	27	0
2023	IH	International Health	241	9
2023	IHRC	Human Rights Forum	26	0
2023	ISC	APHA Intersectional Council	3	0
2023	LAW	Law	54	1
2023	LC	Latino Caucus	35	0
2023	LGBT	LGBTQ Health Caucus	42	0
2023	LI	APHA Learning Institute (APHA-LI)	71	1
2023	MC	Medical Care Section	141	0
2023	MCH	Maternal and Child Health	228	0
2023	MH	Mental Health	178	2
2023	MHC	Men's Health Caucus	37	0
2023	OH	Oral Health	63	0
2023	OHS	Occupational Health and Safety	132	7
2023	PA	Physical Activity	56	0
2023	PC	Peace Caucus	9	0
2023	PHARM	Pharmacy	32	1
2023	PHEHP	Public Health Education and Health Promotion	321	4
2023	PHFN	APHA Public Health Funder Network	19	0
2023	PHN	Public Health Nursing	95	10
2023	POD	Foot and Ankle Health	11	0
2023	PRSH	Population, Reproductive and Sexual Health	168	0
2023	SA	APHA Student Assembly	148	4
2023	SC	Socialist Caucus	21	0
2023	SHES	School Health Education and Services	88	0
2023	SPT1848	Spirit of 1848 Caucus	33	1
2023	SW	Public Health Social Work	52	2
2023	VC	Vision Care	18	0
2023	VET	One Health	34	6
2023	VIETC	Veterans Caucus	25	0
2023	WC	Women's Caucus	68	0
2023	WGTH	Trade and Health Forum	7	0

## Sheet: Combined Data
Abstract ID	Year	Program Title	Topics	Outcomes	Abstract
APHA-2017-1658-3727-8500	2017	Environment	1. Climate change and its impacts on human health, 2. Environmental justice/equity, energy justice, climate justice, and vulnerable populations, 3. Adaptation and resilience, 19. Use of data, tools	13. No health outcomes	Developing a local environmental public health tracking program for climate change in rural Western Kentucky: Assessment, baseline indicator development, and impact on existing policies and programs ||| Rural areas â€“ comprising 95% of U.S. landmass and 19% of the population â€“ are disproportionately vulnerable to the health effects of climate change. Demographic vulnerabilities include higher …
APHA-2017-1658-3735-4400	2017	Environment	14. Community engagement, partnerships, collaboration, 21. Health outcomes most impacted by climate change (e.g., respiratory illnesses/diseases, asthma, COPD, allergies, heat-related illness/death, heat stress/stroke, cardiovascular disease / heart attacks or disease / stroke, injuries and drowning, vector-borne disease, infectious disease, stress and mental illness, cancer, children health, mat…	13. No health outcomes	Emerging Initiatives in Early Care: Preventing childrenâ€™s exposures to environmental toxicants ||| As a nation, the protection of children from environmental health hazards has gained momentum, but is still far from reaching comprehensive recognition and policy change. Many children spend 40+ hours weekly in an early learning environment; yet, environmental health in child care settings is not …
APHA-2017-1658-3746-2600	2017	Environment	2. Environmental justice/equity, energy justice, climate justice, and vulnerable populations	3. Heat-related illness, stress, and death	Differences in heat-related mortality by citizenship statusâ€”United States, 2005â€“2014 ||| Background: In the United States, approximately 650 people die from excessive natural heat exposure annually. Our objective was to determine whether non-U.S. citizens experience higher risk than U.S. citizens for heat-related deaths. Methods: We used place of residence as reported in mortality data from t…
APHA-2017-1658-3778-6500	2017	Environment	10. Food security, nutrition, sustainable food systems	13. No health outcomes	Targeting Plant-Centric Dietary Interventions for Climate Change Mitigation ||| An urgent and dramatic shift toward plant-centric diets, particularly among countries with the highest levels of animal product intake, is among the behavioral changes needed to meet climate mitigation targets. Evidence is needed to guide decisions about where and how this shift should occur. To this end, we measured …
APHA-2017-1658-3781-5200	2017	Environment	6. Climate mitigation (e.g., emissions reduction; co-benefits; renewable energy; fossil fuels)	13. No health outcomes	Estimating public health benefits of energy efficiency and clean/renewable energy interventions ||| Background: Advocates of energy efficiency and clean or renewable energy (EE/C/RE) often cite health benefits and their economic value as an important driver behind the development of these policies/projects. The use of resource-intensive public health benefits assessments in EE/C/RE evaluations is…
APHA-2017-1658-3787-5000	2017	Environment	18. Policy and advocacy efforts, 6. Climate mitigation (e.g., emissions reduction; co-benefits; renewable energy; fossil fuels)	1. Respiratory illnesses, diseases, and COPD, 2. Asthma and allergies, 4. Cardiovascular disease, heart attacks or disease, and stroke	Healthy Housing and Climate Change: Energy Efficiency as a Common Solution ||| The interconnections between health, housing, and climate change are increasingly apparent. Fossil fuel combustion has a clear negative effect on public health, and these impacts are disproportionately felt among communities of color, the poor, and other vulnerable populations in the U.S. and globally. Energy efficienc…
APHA-2017-1658-3794-8600	2017	Environment	9. One Health, biological hazards, microbial pathogens, biotoxins, parasites	6. Vector-borne disease	Chagas Disease in the US: A one health perspective to a neglected disease ||| Chagas disease is a neglected zoonotic vector borne disease. The exact prevalence in humans, in the U.S. is unknown given the lack of surveillance. However, we have reports of both local and imported human cases in the southern portion of the U.S. with evidence of prevalence in domestic and sylvatic animal species, livi…
APHA-2017-1658-3798-7800	2017	Environment	1. Climate change and its impacts on human health, 3. Adaptation and resilience, 14. Community engagement, partnerships, collaboration, 19. Use of data, tools, 2. Environmental justice/equity, energy justice, climate justice, and vulnerable populations	13. No health outcomes	Climate change and resulting floods: Using social capital to strengthen community resilience among Eastwick, Philadelphia a known floodplain ||| Background -Climate change continues to exacerbate the frequency and intensity of natural disasters such as extreme weather events and the resulting flooding. Vulnerable and older communities are at greater risk, due to limited knowledge and access to re…
APHA-2017-1658-3806-1200	2017	Environment	1. Climate change and its impacts on human health, 5. Extreme weather events (e.g. extreme heat, heat waves, hurricanes, droughts, floods, severe storms); sea-level rise; wildfires	3. Heat-related illness, stress, and death	Heat-related mortality under two Representative Concentration Pathways (RCPs) emission scenarios: Projections for the United States and China ||| Public health effects associated with rising temperatures resulting from global climate change are expected to increase significantly in this century. Projecting future heat-related mortality is challenging due to considerable uncertainties, and nationa…
APHA-2017-1658-3807-7100	2017	Environment	5. Extreme weather events (e.g. extreme heat, heat waves, hurricanes, droughts, floods, severe storms); sea-level rise; wildfires, 21. Health outcomes most impacted by climate change (e.g., respiratory illnesses/diseases, asthma, COPD, allergies, heat-related illness/death, heat stress/stroke, cardiovascular disease / heart attacks or disease / stroke, injuries and drowning, vector-borne disease,…	10. Children's health, maternal health, and adverse birth outcomes (preterm, low birth weight)	Association Between High Temperature and Pre-term Birth in a High-Risk City ||| Background: With climate change, extreme heat (EH) events will likely increase. Results from studies of EH and preterm births (PTBs) have been mixed. Because pre-term babies can suffer significant complications, better understanding of this association is needed. We evaluated the association between daily apparent tem…
APHA-2017-1658-3808-7700	2017	Environment	1. Climate change and its impacts on human health, 9. One Health, biological hazards, microbial pathogens, biotoxins, parasites, 19. Use of data, tools	13. No health outcomes	Mathematical Modeling of the Haitian Cholera Epidemic: Predicting Environmental Effects on Human Transmission ||| Background: The 2010 cholera epidemic continues to ravage post-earthquake Haiti. Since the importation of cholera by foreign aid workers, the epidemic has exploded due to poor sanitation and repeat natural disasters. Disease control interventions since have targeted direct human trans…
APHA-2017-1658-3813-2000	2017	Environment	15. Ecosystem disruptions, changes in environment and habitat, 21. Health outcomes most impacted by climate change (e.g., respiratory illnesses/diseases, asthma, COPD, allergies, heat-related illness/death, heat stress/stroke, cardiovascular disease / heart attacks or disease / stroke, injuries and drowning, vector-borne disease, infectious disease, stress and mental illness, cancer, children hea…	6. Vector-borne disease	Tick migration and increasing Lyme disease is Ohio ||| Background: Tickborne diseases, including Lyme disease, have become increasingly common nationwide. The purpose of this study was to: a) calculate the recent burden of 4 endemic reportable tickborne diseases in Ohio; b) analyze case characteristics and seasonal trends: c) compare patterns of tick populations with case acquisition; and e) comp…
APHA-2017-1658-3817-8400	2017	Environment	1. Climate change and its impacts on human health, 21. Health outcomes most impacted by climate change (e.g., respiratory illnesses/diseases, asthma, COPD, allergies, heat-related illness/death, heat stress/stroke, cardiovascular disease / heart attacks or disease / stroke, injuries and drowning, vector-borne disease, infectious disease, stress and mental illness, cancer, children health, materna…	12. Other and non-specific health outcomes	Warming Temperatures and the Incidence of Violent Crime: A multi-city study of the U.S ||| Introduction. The goal of this study is to investigate the day-to-day relationships between ambient temperatures and the incidence of violent crime, including aggravated assault, homicide and robbery, across 9 U.S. cities. This study extends the authorâ€™s analysis of Dallas, TX from 1993-1999 and uses dail…
APHA-2017-1658-3818-8100	2017	Environment	1. Climate change and its impacts on human health, 2. Environmental justice/equity, energy justice, climate justice, and vulnerable populations	12. Other and non-specific health outcomes	Power plants, emissions markets, and environmental justice: Public health implications on vulnerable communities ||| Emissions trading markets have been proposed as more economic and efficient mechanisms for reducing carbon emissions than command-and-control regulatory schemes. One such market is the Regional Greenhouse Gases Initiative (RGGI), aimed at curbing emissions from the power sector in …
APHA-2017-1658-3822-5000	2017	Environment	1. Climate change and its impacts on human health, 19. Use of data, tools	13. No health outcomes	Challenges and best practices to mapping the vulnerability of human health to climate change ||| The spatial analysis of vulnerable locations (e.g. coastal cities susceptible to sea level rise) has led to climate change vulnerability mapping. While vulnerability mapping is not a new concept, spatial analysis of specific human health outcomes associated with climate hazards remains limited in the …
APHA-2017-1658-3827-8000	2017	Environment	1. Climate change and its impacts on human health	3. Heat-related illness, stress, and death	Awareness, Risk Perception, and Protective Behaviors for Extreme Heat and Climate Change in New York City ||| Background: Improving adaptive capacity for heat-related illness and death requires understanding who is at risk, reasons for susceptibility, and plausible options for intervention. We sought to further understand perceived risk of heat exposure and climate change, barriers to protective …
APHA-2017-1658-3828-5600	2017	Environment	18. Policy and advocacy efforts	13. No health outcomes	Independent Science Versus Corporate-influenced Science and Impacts on the Environment and Public Health ||| The â€œindependenceâ€ of scientific adviceâ€”shorthand for the safeguards that are needed to ensure that scientific evidence that informs policy proposals stems from a valid and credible scientific processâ€”is crucial to better policy decisions and public faith in public policy decisions…
APHA-2017-1658-3829-4100	2017	Environment	1. Climate change and its impacts on human health, 21. Health outcomes most impacted by climate change (e.g., respiratory illnesses/diseases, asthma, COPD, allergies, heat-related illness/death, heat stress/stroke, cardiovascular disease / heart attacks or disease / stroke, injuries and drowning, vector-borne disease, infectious disease, stress and mental illness, cancer, children health, materna…	3. Heat-related illness, stress, and death	Heat warnings and mortality in 20 U.S. cities ||| Background: Extreme heat is a significant threat to public health that is expected to worsen due to climate change. To reduce heat-related morbidity and mortality, the U.S. National Weather Service issues heat advisories and warnings (referred to as â€œwarningsâ€ for simplicity) in advance of extreme heat events. However, whether these heat warni…
APHA-2017-1658-3830-1000	2017	Environment	6. Climate mitigation (e.g., emissions reduction; co-benefits; renewable energy; fossil fuels), 13. Role of public health in addressing climate change	13. No health outcomes	Crafting Health-Based Climate Solutions at the Urban Scale ||| Research over the past two decades has convincingly demonstrated a broad range of adverse health impacts that are exacerbated by climate change. Now, attention is turning to understanding the health dimensions of actions to avert these consequences. Climate solutions involve reducing emissions of climate-damaging pollutants such as CO…
APHA-2017-1658-3838-2700	2017	Environment	20. Health communication, health education, health literacy	13. No health outcomes	Letâ€™s talk health & climate: Communication guidance for health professionals ||| In this Year of Climate Change and Health, it is imperative to position climate change solutions as a growing health priority. A key challenge to this objective is that national surveys indicate most Americans are not yet linking climate change to health impacts and the urgent need for climate solutions that could …
APHA-2017-1658-3852-3600	2017	Environment	21. Health outcomes most impacted by climate change (e.g., respiratory illnesses/diseases, asthma, COPD, allergies, heat-related illness/death, heat stress/stroke, cardiovascular disease / heart attacks or disease / stroke, injuries and drowning, vector-borne disease, infectious disease, stress and mental illness, cancer, children health, maternal health, mortality, adverse birth outcomes (preter…	7. Infectious disease	Legionnaires' disease in Ohio, 2005-2015 ||| Background: Legionnairesâ€™ disease (LD) is usually caused by inhalation of aerosolized water that harbors Legionella pneumophilia. With climate change accelerating, an increase in occurrence of this waterborne-infection is a concern. The purpose of this study was to: a) calculate the annual incidence rates of LD in Ohio from 2005-2015; b) compare thes…
APHA-2017-1658-3852-5000	2017	Environment	6. Climate mitigation (e.g., emissions reduction; co-benefits; renewable energy; fossil fuels), 14. Community engagement, partnerships, collaboration	13. No health outcomes	Characteristics of Local Health Departments Involved in Climate Change Mitigation ||| Background: Climate change is among the most pressing societal concerns of the 21st century, and according to an APHA policy statement, contributes to many health impacts including rise of â€œheat-related morbidity and mortality, infectious disease outbreaks, malnutrition, trauma, violence and political conflict…
APHA-2017-1658-3855-3800	2017	Environment	1. Climate change and its impacts on human health, 5. Extreme weather events (e.g. extreme heat, heat waves, hurricanes, droughts, floods, severe storms); sea-level rise; wildfires	3. Heat-related illness, stress, and death	Impacts of hot and cold temperature on mortality in New York City: Observations from the past 48 years and projection for the next 50 years ||| Objectives: To determine the relationships between daily temperature and mortality in the past five decades in New York City (NYC) and estimate their impacts in the coming five decades using projected temperature under different models and scenarios. Meth…
APHA-2017-1658-3857-1600	2017	Environment	1. Climate change and its impacts on human health, 9. One Health, biological hazards, microbial pathogens, biotoxins, parasites, 15. Ecosystem disruptions, changes in environment and habitat	6. Vector-borne disease	Socioecology of Aedes Fever Virus Vectors ||| Globalization, urbanization, and climate change represent a synergistic catalyst for the proliferation of mosquito-borne diseases in human-dominated environments. As threat levels and transmission rates for diseases such as Zika Virus and Dengue Fever continue to rise, it is imperative that we begin to understand which communities are most vulnerable …
APHA-2017-1658-3862-8400	2017	Environment	2. Environmental justice/equity, energy justice, climate justice, and vulnerable populations	13. No health outcomes	Youth Perspectives on Climate Change: Best Practices for Youth Engagement ||| The most vulnerable populations are projected to and have already disproportionately experienced the impacts of climate change. The public health, social, and economic impacts of climate change cannot be addressed effectively or equitably without gathering perspectives from and engaging with younger generations working …
APHA-2017-1658-3865-2600	2017	Environment	6. Climate mitigation (e.g., emissions reduction; co-benefits; renewable energy; fossil fuels), 10. Food security, nutrition, sustainable food systems	13. No health outcomes	Leveraging Dietary Patterns and Policy to Mitigate Climate Impacts ||| Agriculture, and in particular the production of animals for food, are significant contributors to climate change. Food animal production accounts for an estimated 14.5 percent of global anthropogenic greenhouse gas emissions. If trends in meat and dairy consumption continue, the global mean temperature rise will more than lik…
APHA-2017-1658-3865-7200	2017	Environment	1. Climate change and its impacts on human health	6. Vector-borne disease	Association between Zika incidence and climate in Puerto Rico ||| Zika virus (ZIKV) is a flavivirus transmitted primarily by Aedes mosquitoes. Most cases of Zika are asymptomatic (approximately 80%), however infection during pregnancy can cause severe congenital developmental problems such as microcephaly, arthrogryposis, seizures, and hearing and vision abnormalities. Additionally, ZIKV infectio…
APHA-2017-1658-3868-3800	2017	Environment	1. Climate change and its impacts on human health, 3. Adaptation and resilience, 14. Community engagement, partnerships, collaboration	13. No health outcomes	Shifting to a strengths-based approach to climate resilience planning ||| Informed by a set of diverse stakeholders, the State of Oregonâ€™s climate and health resilience planning project took some twists and turns, ultimately flipping the framework that was first proposed. This is not your conventional hazard risk mitigation plan. Rather than prioritizing climate risks and identifying interventi…
APHA-2017-1658-3868-7400	2017	Environment	10. Food security, nutrition, sustainable food systems	13. No health outcomes	How Bad for Climate Change is Wasted Food? ||| Introduction: The United Nations (UN) has set a global goal of halving food loss and waste by 2030. The UN has estimated that if wasted food was a country, it would be the third largest greenhouse gas emitter after the U.S. and China; and would be the largest user of blue water for agriculture. Methods: We present an analysis using a new modeling too…
APHA-2017-1658-3870-5600	2017	Environment	4. Disaster preparedness and emergency response, 8. Water pollution/water quality, water scarcity, water-related impacts, 20. Health communication, health education, health literacy	12. Other and non-specific health outcomes	Climate Changes our Water Quality: The Communication Preferences of Millennials during Water Emergencies ||| Purpose of the study: Communication preferences among millennials differ greatly from previous generations. Experts predict water emergencies (e.g. do not drink advisories) will increase in prevalence as climate change continues. The purpose of this study is to understand millennial commun…
APHA-2017-1658-3878-9900	2017	Environment	7. Air pollution/air quality issues (e.g., smoke, particulate matter, ozone, allergens, pollen, air toxics)	8. Stress and mental illness	Effects of Air Pollution on Individual Psychological Distress ||| This study is the first of its kind to utilize a longitudinal, nationally representative panel data set from the United States merged with annual-average measures of air pollution in respondents' census blocks of residence, to assess the relationship between exposure to air pollution and reports of psychological distress. We find t…
APHA-2017-1658-3880-0500	2017	Environment	1. Climate change and its impacts on human health	13. No health outcomes	Climate, Children and Schools: Expect the Unexpected ||| This presentation will introduce attendees to the anticipated effects of Climate Change on indoor environments and on children, and conclude with an assessment of gaps in health protections for children at risk of or with suspected exposures in schools. There are 130,000 PK-12 schools in the U.S. enrolling over 55M children, who outnumber s…
APHA-2017-1658-3880-7200	2017	Environment	15. Ecosystem disruptions, changes in environment and habitat, 19. Use of data, tools, 20. Health communication, health education, health literacy	13. No health outcomes	Evidence and strategy for evaluating the contribution of experiences of nature to individual well-being ||| Green infrastructure and engagement with nature are important for climate change adaptation and for promoting well-being immediately and into the future. The salutogenic effects of nature on individual well-being depend on oneâ€™s own experiences of nature. Although the natural environment …
APHA-2017-1658-3882-7100	2017	Environment	1. Climate change and its impacts on human health	13. No health outcomes	Impact of Heat on Public Transportation Use and Satisfaction in Phoenix, AZ: A mixed methods assessment ||| Public transportation systems fall at the intersection of several sustainability and public health goals such as increasing physical activity and improving air quality. Prior research has demonstrated that public transportation use is reduced by adverse weather conditions, especially cold w…
APHA-2017-1658-3884-7900	2017	Environment	1. Climate change and its impacts on human health, 7. Air pollution/air quality issues (e.g., smoke, particulate matter, ozone, allergens, pollen, air toxics), 21. Health outcomes most impacted by climate change (e.g., respiratory illnesses/diseases, asthma, COPD, allergies, heat-related illness/death, heat stress/stroke, cardiovascular disease / heart attacks or disease / stroke, injuries and dr…	1. Respiratory illnesses, diseases, and COPD, 2. Asthma and allergies	Industrial Emissions of SO2, NOx, and CO2 and Asthma Prevalence in the United States ||| introduction: The rate of asthma has increased drastically during the past few decades; however, its pathogenesis is not completely understood. Urban air pollution from industrial emissions has been implicated as one of the major factors responsible for this increase. We aimed to estimate the rate of asthma i…
APHA-2017-1658-3895-4700	2017	Environment	2. Environmental justice/equity, energy justice, climate justice, and vulnerable populations, 3. Adaptation and resilience, 5. Extreme weather events (e.g. extreme heat, heat waves, hurricanes, droughts, floods, severe storms); sea-level rise; wildfires, 19. Use of data, tools	3. Heat-related illness, stress, and death	Understanding changing exposure risk in vulnerable populations from projected changes in the frequency and severity of future U.S. floods and wildfires ||| Extreme weather events have repeatedly demonstrated their potential to adversely impact public health through a range of direct and indirect effects. We use state-of-the-art hydrologic modeling executed by the National Center for Atmospheric R…
APHA-2017-1658-3898-0100	2017	Environment	6. Climate mitigation (e.g., emissions reduction; co-benefits; renewable energy; fossil fuels)	3. Heat-related illness, stress, and death	Benefits of green infrastructure for heat mitigation and emissions reductions in cities ||| The environmental and economic values of green infrastructure, as a complement to engineered storm sewer systems, are well demonstrated. However, green infrastructure (natural features like trees and vegetation that serve the health, vitality and safety of communities and ecosystems) also help combat a gro…
APHA-2017-1658-3898-9900	2017	Environment	2. Environmental justice/equity, energy justice, climate justice, and vulnerable populations, 3. Adaptation and resilience	13. No health outcomes	Perceptions of Environmental Stressors and Building Resiliency in a Community with Environmental Justice Issues ||| Addressing and prioritizing health, wellness, and preparedness needs of a communityâ€™s most vulnerable populations is salient in fostering macro-level improvements in community resilience. This study identified perceptions of environmental and resilience factors that may perpetuate…
APHA-2017-1658-3899-2500	2017	Environment	1. Climate change and its impacts on human health, 7. Air pollution/air quality issues (e.g., smoke, particulate matter, ozone, allergens, pollen, air toxics)	3. Heat-related illness, stress, and death	Examining Heat Related Risk to Children in New York City 2005-2011 ||| Young children have known physiologic vulnerability to heat but increased morbidity has only been demonstrated in a handful of studies in the United States. Additional research is needed to identify magnitude of risk in more geographic areas to better understand the overall existing burden and the anticipated risk under a chan…
APHA-2017-1658-3901-0800	2017	Environment	1. Climate change and its impacts on human health, 13. Role of public health in addressing climate change, 14. Community engagement, partnerships, collaboration	13. No health outcomes	Developing a Framework on Climate Change Action for Public Health ||| Intro: Climate change will have varying regional impacts on health. Strategies to adapt to and mitigate impacts on health need to be formulated at the regional level to address localized threats. Background: Public Health â€“ Seattle & King County (PHSKC)â€™s Climate Health Action Team (CHAT), an interdisciplinary and interagen…
APHA-2017-1658-3902-4400	2017	Environment	1. Climate change and its impacts on human health	1. Respiratory illnesses, diseases, and COPD, 2. Asthma and allergies	Home Environmental Interventions to Protect Older Adults with Asthma from Climate Change ||| For older adults, there is a greater risk to experience respiratory failure due to asthma. Older adults can spend up to 90% of their time in the home where many allergens are found. We evaluated the hypothesis that multifaceted home environmental interventions improve the respiratory health and reduce hom…
APHA-2017-1658-3903-7200	2017	Environment	5. Extreme weather events (e.g. extreme heat, heat waves, hurricanes, droughts, floods, severe storms); sea-level rise; wildfires, 7. Air pollution/air quality issues (e.g., smoke, particulate matter, ozone, allergens, pollen, air toxics), 21. Health outcomes most impacted by climate change (e.g., respiratory illnesses/diseases, asthma, COPD, allergies, heat-related illness/death, heat stress/str…	1. Respiratory illnesses, diseases, and COPD	Relationship between wildfire smoke exposure and lung function among pediatric asthmatics at a respiratory research hospital ||| Wildfires in the United States have increased in frequency over the past 30 years and are expected to increase further as the climate warms. Many population studies have found wildfire smoke exposure to be associated with increased respiratory and cardiovascular mortali…
APHA-2017-1658-3904-6900	2017	Environment	14. Community engagement, partnerships, collaboration, 20. Health communication, health education, health literacy	13. No health outcomes	Engaging Youth and Public Health Professionals on Climate & Health to Cultivate Community Resilience ||| Resilient communities require an informed and engaged citizenry, an innovative workforce and prepared public health professionals. Cultivating environmental health literacy among youth positions them to develop solutions to 21st century challenges such as the need to prepare communities to ada…
APHA-2017-1658-3904-8200	2017	Environment	9. One Health, biological hazards, microbial pathogens, biotoxins, parasites	6. Vector-borne disease	Management of Mosquito-Borne Diseases Using Innovative Vector-Control Methods in Puerto Rico ||| The recent Zika virus (ZIKV) outbreak, which emerged as a global health treat due to the rapid geographical spread, demonstrated how effective vector control strategies are needed in order to control mosquito population. The use of aerial, truck, and ground fumigation has been the primary method for m…
APHA-2017-1658-3905-6300	2017	Environment	2. Environmental justice/equity, energy justice, climate justice, and vulnerable populations	13. No health outcomes	Identifying children at increased risk for elevated blood lead levels: A geospatial approach ||| Background: The CDC estimates half a million children in the U.S. ages 1-5 years have actionably high blood lead levels (BLLs). In South Carolina, only 47% of eligible children in Medicaid receive blood lead screenings, compared to 71% nationally. Federal guidelines recommend screening for all childre…
APHA-2017-1658-3907-0600	2017	Environment	1. Climate change and its impacts on human health, 2. Environmental justice/equity, energy justice, climate justice, and vulnerable populations, 3. Adaptation and resilience, 13. Role of public health in addressing climate change, 20. Health communication, health education, health literacy	13. No health outcomes	Energizing progress toward climate resilience in Southern California by communicating localized Public Health threats and opportunities for action ||| Accelerated levels of heat and drought from Climate change are a primary public health concern in Southern California, particularly in communities already experiencing poor health outcomes as a result of poverty and adverse neighborhood conditions.…
APHA-2017-1658-3907-3600	2017	Environment	10. Food security, nutrition, sustainable food systems	3. Heat-related illness, stress, and death	Assessing sustainability of five different dietary patterns using environmental, health and cost indices ||| Given increased global food scarcity, global trends toward more protein-rich diets and increased resource competition, measuring sustainability of dietary patterns using a comprehensive definition of sustainability has become critical. The purpose of this study was to assess sustainability…
APHA-2017-1658-3908-6300	2017	Environment	1. Climate change and its impacts on human health, 4. Disaster preparedness and emergency response, 19. Use of data, tools	13. No health outcomes	Personal Exposure Monitoring, Citizen Science, and Disaster Research ||| Disasters including the World Trade Center attack, Gulf Oil Spill, Superstorm Sandy, Ebola and Zika outbreaks, and Flint, Michigan crisis have revealed the dire need for an improved ability to rapidly collect health data and perform research after disasters. As such, the National Institutes of Health Disaster Research Respon…
APHA-2017-1658-3908-8700	2017	Environment	3. Adaptation and resilience, 20. Health communication, health education, health literacy	13. No health outcomes	Heat health communication in New York City as a tool to promoting community climate resilience ||| The New York City Department of Health and Mental Hygieneâ€™s Climate and Health Program conducts health risks assessments on climate-related hazards, such as heat, coastal flooding, and power outages, through various funding sources, including the Centers for Disease Control and Preventionâ€™s Clim…
APHA-2017-1658-3911-2000	2017	Environment	1. Climate change and its impacts on human health, 3. Adaptation and resilience, 14. Community engagement, partnerships, collaboration	6. Vector-borne disease	Miami-Dade County 2016 Zika Outbreak: Lessons Learned from Vector Control Response ||| Preventing the transmission of vector-borne diseases such as Zika, dengue, yellow fever and chikungunya remains a challenge. The recent Zika virus infection outbreaks in the Americas and the Caribbean highlight the importance of effective vector control strategies. An integrated vector management approach addre…
APHA-2017-1658-3914-2600	2017	Environment	1. Climate change and its impacts on human health, 13. Role of public health in addressing climate change, 18. Policy and advocacy efforts	13. No health outcomes	Yet Another Call to Action on Climate Change: Analysis of High-Impact Roles & Opportunities for the Public Health Community in an Advocacy Coalition ||| The science is clear, the call is loud, now what? Building on the expansive body of research on climate change and human health as well as the calls to action from health leaders, this presentation will explore the potential for public health pro…
APHA-2017-1658-3914-7300	2017	Environment	1. Climate change and its impacts on human health, 21. Health outcomes most impacted by climate change (e.g., respiratory illnesses/diseases, asthma, COPD, allergies, heat-related illness/death, heat stress/stroke, cardiovascular disease / heart attacks or disease / stroke, injuries and drowning, vector-borne disease, infectious disease, stress and mental illness, cancer, children health, materna…	10. Children's health, maternal health, and adverse birth outcomes (preterm, low birth weight)	Exposure to Ambient Air Pollution and Fetal Death in Harris County, Texas ||| Few studies have examined the association between fetal death, defined as an intrauterine death occurring at or after 20 weeks of gestation, and maternal exposure to ambient air pollutants. Previous findings on critical windows of exposure have been inconsistent, likely due to differences in study design, populations st…
APHA-2017-1658-3915-7600	2017	Environment	19. Use of data, tools, 3. Adaptation and resilience	13. No health outcomes	Using the National Environmental Public Health Tracking Network for Public Health Preparedness and Response ||| The National Environmental Public Health Tracking Network (Tracking Network) is a system of integrated health, exposure, and hazard information and data from a variety of sources, which can be used to inform public health prevention measures and facilitate policy development. CDC's Nati…
APHA-2017-1658-3919-1300	2017	Environment	5. Extreme weather events (e.g. extreme heat, heat waves, hurricanes, droughts, floods, severe storms); sea-level rise; wildfires, 11. Occupational health and safety, 19. Use of data, tools	3. Heat-related illness, stress, and death	Pilot Study on the Effects of Occupational Heat Exposure on Traffic Police Workers in Ahmedabad, India ||| One of the most concerning environmental effects of climate change is rising levels of extreme heat, which already poses serious risks in many parts of the world. In June and July 2015, we collected weekly heat exposure data using area and personal temperature monitoring in Ahmedabad, Gujara…
APHA-2017-1658-3919-9600	2017	Environment	2. Environmental justice/equity, energy justice, climate justice, and vulnerable populations	13. No health outcomes	Development of a Cumulative Stressors and Resiliency Index (CSRI) to Examine Environmental Health Risk: A South Carolina Assessment ||| The purpose of this study was to develop a cumulative stressors and resiliency index (CSRI) hybrid measure comprised of environmental stressors (environmental exposures and environmental hazards) and resiliency factors (pathogenic factors and salutogenic factors)…
APHA-2017-1658-3922-7600	2017	Environment	19. Use of data, tools	13. No health outcomes	Assembling Data for Use of the ITHIM (Integrated Transport and Health Impact Modeling) Tool for Houston, Texas ||| As cities around the world build and rebuild transportation infrastructure, such as roads, rail, public transit and pedestrian and bike paths, a systematic, data-driven process is needed to understand how and to what extent these improvements may impact health. These impacts could be…
APHA-2017-1658-3931-3900	2017	Environment	9. One Health, biological hazards, microbial pathogens, biotoxins, parasites	6. Vector-borne disease	Rift Valley Fever virus: Understanding and reducing risk through a One Health Approach ||| There has been increasing interest in promoting One Health in public health settings; however, there is very little published literature that demonstrate thorough One Health approaches and metrics for evaluation. We demonstrate how to design a One Health study that incorporates human, animal and environment…
APHA-2017-1658-3931-4000	2017	Environment	1. Climate change and its impacts on human health	13. No health outcomes	International policy applications for climate change and health ||| The Climate Analytics and Advisory Services Team in partnership with Health, Nutrition, and Population, and Environment and Natural Resources have recently finalized a World Bank â€œApproach and Action Plan for Climate Change and Health.â€ This establishes an institutional foundation for global practice and country-level program…
APHA-2017-1658-3931-4100	2017	Environment	1. Climate change and its impacts on human health, 9. One Health, biological hazards, microbial pathogens, biotoxins, parasites	6. Vector-borne disease	Behavioral risk factors for vector-borne disease ||| Aedes aegypti mosquitoes are the primary vectors for dengue, yellow fever, chikungunya and Zika viruses. In recent decades, the vector has expanded rapidly in South and Central America, the Caribbean, and the southern United States. Viruses transmitted by Aedes mosquitoes are a growing threat in the United States due the proliferation of dengue…
APHA-2017-1658-3931-4600	2017	Environment	13. Role of public health in addressing climate change	12. Other and non-specific health outcomes	Using green building as a model for making health promotion standard within the built environment ||| The importance of the built environment as a determinant of health and well-being is well established. However, traditional public health approaches used in isolation will not be enough to make the consideration of health and well-being normative practice among the diverse set of decision makers …
APHA-2017-1658-3931-4700	2017	Environment	7. Air pollution/air quality issues (e.g., smoke, particulate matter, ozone, allergens, pollen, air toxics)	2. Asthma and allergies	Applying emerging technologies to measure environmental health determinants at the building and community scale ||| The World Health Organization recently published data indicating that 92% of the world's urban population is regularly exposed to unhealthy ambient air quality. The prevalence and severity of these conditions make air pollution the leading environmental cause of premature death. Mos…
APHA-2017-1658-3932-1200	2017	Environment	1. Climate change and its impacts on human health, 2. Environmental justice/equity, energy justice, climate justice, and vulnerable populations, 5. Extreme weather events (e.g. extreme heat, heat waves, hurricanes, droughts, floods, severe storms); sea-level rise; wildfires, 13. Role of public health in addressing climate change, 21. Health outcomes most impacted by climate change (e.g., respirat…	13. No health outcomes	History and Goals of the Pediatric Environmental Health Specialty Units ||| Environmental factors such as extreme heat, have a variety of impacts on the health of children and reproductive age adults. The PEHSU network has experts in pediatrics, allergy/immunology, neurodevelopment, toxicology, occupational and environmental medicine, nursing, reproductive health and other specialized areas acros…
APHA-2017-1658-3932-1300	2017	Environment	1. Climate change and its impacts on human health	1. Respiratory illnesses, diseases, and COPD, 2. Asthma and allergies, 10. Children's health, maternal health, and adverse birth outcomes (preterm, low birth weight), 3. Heat-related illness, stress, and death, 7. Infectious disease, 8. Stress and mental illness	Climate Associated Health Impacts: Children and Reproductive Health ||| Climate changes are causing extended heat waves; extreme weather events such as hurricanes; droughts; larger and hotter forest fires; flooding; and threatened food crops. Children are particularly vulnerable to detrimental health impacts from climate change. As temperatures increase, air quality decreases with increased pollu…
APHA-2017-1659-3814-1200	2017	Epidemiology	1. Climate change and its impacts on human health, 5. Extreme weather events (e.g. extreme heat, heat waves, hurricanes, droughts, floods, severe storms); sea-level rise; wildfires, 19. Use of data, tools	3. Heat-related illness, stress, and death, 5. Injuries and drowning	Incorporating network analysis in vulnerability Geographic Information Services (GIS) mappings as part of the vulnerability assessment ||| Background: Vulnerability to heat related events is influenced by household income, gender, quality of housing, basic services, and occupation. Low-income groups generally face higher levels of heat-related illnesses (HRIs) and higher levels of ill-health and …
APHA-2017-1725-3923-9400	2017	Caucus on Refugee and Immigrant Health	1. Climate change and its impacts on human health, 5. Extreme weather events (e.g. extreme heat, heat waves, hurricanes, droughts, floods, severe storms); sea-level rise; wildfires, 16. Population displacement	7. Infectious disease, 8. Stress and mental illness	Climate Change as a Cause of Severe Weather Conditions, and its Specific Implications for Flooding and Population Displacement on Environmental Refugees ||| With the current models of resource consumption, climate change and consequent population relocation will increase in coming years. The health effects of climate change can be noted both directly from pre-migratory climate changes and from th…
APHA-2017-1658-3932-1400	2017	Environment	1. Climate change and its impacts on human health, 2. Environmental justice/equity, energy justice, climate justice, and vulnerable populations, 12. Workforce development	13. No health outcomes	Children and Climate Justice Issues ||| The Environmental Protection Agency defines environmental justice as the fair treatment and meaningful involvement of all people regardless of race, color, national origin, or income with respect to the development, implementation and enforcement of environmental laws, regulations, and policies. Low-income and communities of color are particularly vulnerabl…
APHA-2017-1658-3932-1500	2017	Environment	1. Climate change and its impacts on human health, 13. Role of public health in addressing climate change, 20. Health communication, health education, health literacy	13. No health outcomes	PEHSU Climate and Health Resources: Moving Forward ||| The Pediatric Environmental Health Specialty Units (PEHSUs) are a source of health information and advice on environmental conditions that influence reproductive and childrenâ€™s health, including global warming. This session will outline the role of the PEHSU network in addressing health risks related to climate change including raising awar…
APHA-2017-1658-3932-2600	2017	Environment	1. Climate change and its impacts on human health, 21. Health outcomes most impacted by climate change (e.g., respiratory illnesses/diseases, asthma, COPD, allergies, heat-related illness/death, heat stress/stroke, cardiovascular disease / heart attacks or disease / stroke, injuries and drowning, vector-borne disease, infectious disease, stress and mental illness, cancer, children health, materna…	13. No health outcomes	Warmer and wetter: risks for waterborne illness among children under a changing climate ||| ||| Understanding Threats and Taking Action: Climate Change and Childrenâ€™s Health Research, Policy, and Practice ||| Environment ||| AbsID: 393226
APHA-2017-1658-3932-2700	2017	Environment	2. Environmental justice/equity, energy justice, climate justice, and vulnerable populations, 13. Role of public health in addressing climate change, 14. Community engagement, partnerships, collaboration	13. No health outcomes	Promoting Health and Equity Through Climate Action: A Guide for State Agencies in California ||| For the Climate Change and Health Equity Program (CCHEP) of the California Department of Public Health's Office of Health Equity, the inequitable distribution of social, political, and economic power is at the root of the increased vulnerability to the health impacts of climate change faced by low inc…
APHA-2017-1658-3932-2800	2017	Environment	1. Climate change and its impacts on human health, 2. Environmental justice/equity, energy justice, climate justice, and vulnerable populations, 14. Community engagement, partnerships, collaboration, 3. Adaptation and resilience	13. No health outcomes	Leadership Counsel for Justice and Accountability and the California Climate Justice Workgroup: Assuring Justice & Empowerment in Climate Adaptation ||| Leadership Counsel for Justice and Accountability works alongside the most impacted communities in the San Joaquin and Eastern Coachella Valleys of California to advocate for sound policy and eradicate injustice to secure equal access to opportun…
APHA-2017-1658-3932-2900	2017	Environment	2. Environmental justice/equity, energy justice, climate justice, and vulnerable populations	13. No health outcomes	Including Disability in Climate Justice Efforts: Accessible Adaptation in California and Beyond ||| People with disabilities face significant and widespread impacts from climate change, including vulnerability during natural disasters, health consequences, reliance on health care and social services that may be disrupted during climate-related events, and barriers during climate-related evacuatio…
APHA-2017-1658-3932-3000	2017	Environment	1. Climate change and its impacts on human health, 2. Environmental justice/equity, energy justice, climate justice, and vulnerable populations, 14. Community engagement, partnerships, collaboration	13. No health outcomes	California Environmental Justice Advisory Committee: Driving Californiaâ€™s Climate Change Policies tworard Health, Equity, and Justice ||| The Los Angeles Chapter of Physicians for Social Responsibility (PSR-LA) helped the California Air Resources Board (ARB) develop the concept of an Environmental Justice Advisory Committee (EJAC) to assure that the Stateâ€™s climate policies benefit vulnerable…
APHA-2017-1658-3932-3100	2017	Environment	2. Environmental justice/equity, energy justice, climate justice, and vulnerable populations	9. Cancer, 8. Stress and mental illness	When Race is No Longer a Predictor of Health Outcomes: Addressing Institutional Racism to Reduce Vulnerability to Climate Change ||| Communities of color face disproportionate health impacts from climate change. Emerging research shows that chronic psychological stress from experiences of discrimination leads to elevated cortisol levels, heritable â€œepigeneticâ€ changes in gene expression that …
APHA-2017-1658-3932-7600	2017	Environment	1. Climate change and its impacts on human health, 5. Extreme weather events (e.g. extreme heat, heat waves, hurricanes, droughts, floods, severe storms); sea-level rise; wildfires	3. Heat-related illness, stress, and death	Warm season temperatures and childhood morbidity ||| This talk will describe work conducted in Atlanta, Georgia on associations between warm season temperatures and emergency department visits among children. The discussion will include consideration of factors that may aid in designing optimal interventions, including metrics describing extreme heat, temperature-sensitive outcomes among children…
APHA-2017-1658-3932-7700	2017	Environment	1. Climate change and its impacts on human health, 21. Health outcomes most impacted by climate change (e.g., respiratory illnesses/diseases, asthma, COPD, allergies, heat-related illness/death, heat stress/stroke, cardiovascular disease / heart attacks or disease / stroke, injuries and drowning, vector-borne disease, infectious disease, stress and mental illness, cancer, children health, materna…	8. Stress and mental illness	Natural Disasters and Children's Mental Health ||| This presentation will provide an overview of epidemiological and clinical research on the impact of natural disasters on the mental health and psychosocial functioning of children and youth and discuss the implications for this work of changes in environmental conditions. ||| Understanding Threats and Taking Action: Climate Change and Childrenâ€…
APHA-2017-1658-3932-7900	2017	Environment	14. Community engagement, partnerships, collaboration, 21. Health outcomes most impacted by climate change (e.g., respiratory illnesses/diseases, asthma, COPD, allergies, heat-related illness/death, heat stress/stroke, cardiovascular disease / heart attacks or disease / stroke, injuries and drowning, vector-borne disease, infectious disease, stress and mental illness, cancer, children health, mat…	3. Heat-related illness, stress, and death	Nurses for Cool and Healthy Homes: Local Action around Housing, Extreme Heat, and Health ||| Public health nurses have a tangible role in addressing the health impacts of climate change. Nurses for Cool and Healthy Homes (NCHH) is an initiative based in Fresno County, CA to engage nurses in the intersections of housing, health, and extreme heat. Through support from Health Care Without Harm, NCHH…
APHA-2017-1658-3933-7900	2017	Environment	2. Environmental justice/equity, energy justice, climate justice, and vulnerable populations, 3. Adaptation and resilience, 14. Community engagement, partnerships, collaboration	13. No health outcomes	Focus group and survey methods to facilitate development of community-based adaptation strategies ||| Friends of West End (FOWE) and West Central Alabama Community Health Improvement League (WCACHIL) successfully recruited 60 and 51 focus group participants in urban Birmingham, AL and rural Wilcox County, AL, respectively. Six focus groups were conducted and surveys were filled out in each locati…
APHA-2017-1658-3933-8600	2017	Environment	5. Extreme weather events (e.g. extreme heat, heat waves, hurricanes, droughts, floods, severe storms); sea-level rise; wildfires, 19. Use of data, tools, 21. Health outcomes most impacted by climate change (e.g., respiratory illnesses/diseases, asthma, COPD, allergies, heat-related illness/death, heat stress/stroke, cardiovascular disease / heart attacks or disease / stroke, injuries and drownin…	10. Children's health, maternal health, and adverse birth outcomes (preterm, low birth weight)	Influence of spatial resolution for exposure estimation in determining the association between heatwaves and adverse health outcomes ||| We evaluated the utility of address- versus ZIP code-level data for determining the association between heat waves and preterm birth (PTB) or non-accidental death (NAD). Addresses on birth (1990-2010) and death (1997-2010) records from Alabama, USA during May-Se…
APHA-2017-1658-3933-8700	2017	Environment	1. Climate change and its impacts on human health, 5. Extreme weather events (e.g. extreme heat, heat waves, hurricanes, droughts, floods, severe storms); sea-level rise; wildfires, 14. Community engagement, partnerships, collaboration	3. Heat-related illness, stress, and death	Heatwaves in Alabama: The contribution of neighborhood level variation in summertime temperatures in urban and rural settings ||| Extreme heat is one of the deadliest forms of climate hazards, and in a warming world, heat and heat extremes are expected to increase in frequency and magnitude, with resulting amplified negative effects on heat-related morbidity and mortality. Interventions to reduce…
APHA-2017-1658-3933-8900	2017	Environment	14. Community engagement, partnerships, collaboration	13. No health outcomes	Getting residents involved in defining personal heat exposure in a rural setting while supporting chronic disease prevention ||| Understanding temperatures experienced by individuals moving through different indoor and outdoor environments may aid in development of interventions to minimize exposure to extreme heat, while supporting acclimation and physical activity promoted by time spent outdoor…
APHA-2017-1658-3933-9200	2017	Environment	6. Climate mitigation (e.g., emissions reduction; co-benefits; renewable energy; fossil fuels)	13. No health outcomes	Reducing Carcinogens from our Everyday Lives: Nurses Role ||| Organized engagement of nurses in environmental health started with nursesâ€™ concerns about potentially toxic chemicals in our air, water, food, and products. The Alliance of Nurses for Healthy Environments was convened with an initial focus on chemical policies, which included working on state-based policies, individual chemicals of …
APHA-2017-1658-3933-9300	2017	Environment	14. Community engagement, partnerships, collaboration, 19. Use of data, tools	13. No health outcomes	Climate change as one of many pressing public health priorities in Alabama ||| Recent analyses suggests the South will face greater losses due to climate change compared with other regions of the United States, due in large part to human health costs associated with exposure to extreme heat. Environmental Health for Alabama Communities (ENACT) is a team of researchers and community leaders workin…
APHA-2017-1658-3934-1300	2017	Environment	6. Climate mitigation (e.g., emissions reduction; co-benefits; renewable energy; fossil fuels)	12. Other and non-specific health outcomes	Industrial Agriculture: Causes and Consequences of Climate Pollution ||| Agriculture is responsible for 10 percent of U.S. greenhouse gas emissions, while the food system as a whole is responsible for over 20 percent. Livestock production alone produces as much methane as the oil and gas industry. At the same time, agriculture is vulnerable to current and projected impacts of climate change such …
APHA-2017-1658-3934-1400	2017	Environment	6. Climate mitigation (e.g., emissions reduction; co-benefits; renewable energy; fossil fuels)	13. No health outcomes	Farm Conservation Benefits Air, Water, Healthâ€”and Climate ||| ||| Climate-Friendly Farming: A Public Health Imperative ||| Environment ||| AbsID: 393414
APHA-2017-1658-3934-1500	2017	Environment	10. Food security, nutrition, sustainable food systems	13. No health outcomes	Have Your Kale and Eat It, Too: Aligning Sustainable Agriculture and Healthy Diets ||| The trajectory of climate change poses an immense and irrefutable threat to our planet and our way of life, with sea levels rising at accelerating rates and extreme weather events occurring with increasing frequency. At the same time, the U.S. population and health care system are afflicted by the growing burde…
APHA-2017-1658-3934-1600	2017	Environment	6. Climate mitigation (e.g., emissions reduction; co-benefits; renewable energy; fossil fuels)	13. No health outcomes	How Climate-friendly Farming Can Benefit Farmers ||| ||| Climate-Friendly Farming: A Public Health Imperative ||| Environment ||| AbsID: 393416
APHA-2017-1658-3934-7700	2017	Environment	7. Air pollution/air quality issues (e.g., smoke, particulate matter, ozone, allergens, pollen, air toxics), 13. Role of public health in addressing climate change, 19. Use of data, tools	13. No health outcomes	NASA Earth Observation Systems and Applications for Public Health and Air Quality Models and Decisions ||| There is a growing body of evidence that the environment can affect human health in ways that are both complex and global in scope. To address some of these complexities, NASA maintains a diverse constellation of Earth observing research satellites, and sponsors research in developing satell…
APHA-2017-1658-3934-7900	2017	Environment	1. Climate change and its impacts on human health, 9. One Health, biological hazards, microbial pathogens, biotoxins, parasites	13. No health outcomes	University of West Virginia. Remote Sensing of Zika Virus in the Americas ||| Enhanced variability in hydroclimatic processes may lead to emergence of pathogenic bacteria in historically disease free regions. Abundance and presence of Vibrio cholerae, the causative agent for cholera disease, is associated with modalities of climatic processes. The risk of cholera disease in humans increase expone…
APHA-2017-1658-3934-8100	2017	Environment	1. Climate change and its impacts on human health, 19. Use of data, tools	3. Heat-related illness, stress, and death	Utilizing satellite data in climate health surveillance and mitigation - A case study in translational epidemiology ||| I will discuss how we developed spatially contiguous fine-scaled gridded temperature indicators using data from the MODIS (Moderate Resolution Imaging Spectroradiometer) and the National Land Data Assimilation Systems (NLDAS) meteorological re-analysis datasets. Ground-truthing …
APHA-2017-1658-3935-3200	2017	Environment	6. Climate mitigation (e.g., emissions reduction; co-benefits; renewable energy; fossil fuels)	9. Cancer	A Blueprint for Action: Improving Childrenâ€™s Health Through Toxics Reduction ||| Even with continued improvements in prevention, screening, and treatment, cancer incidence in children has risen steadily over the past several decades. There is growing support that a number of toxic chemical exposures play a role in carcinogenesis, especially for children. Children typically have experienced fewe…
APHA-2017-1658-3935-9700	2017	Environment	1. Climate change and its impacts on human health	13. No health outcomes	Overview of science informing public health practice for climate adaptation ||| ||| Climate change and associated diverse health impacts: highlights of ongoing research at CDC ||| Environment ||| AbsID: 393597
APHA-2017-1715-3829-6000	2017	Black Caucus of Health Workers	2. Environmental justice/equity, energy justice, climate justice, and vulnerable populations, 3. Adaptation and resilience, 14. Community engagement, partnerships, collaboration, 18. Policy and advocacy efforts, 20. Health communication, health education, health literacy	13. No health outcomes	Building climate literacy and leadership in vulnerable communities: Lessons from a Miami-based advocacy program ||| Miami-Dade County is one of the worldâ€™s most climate-vulnerable areas, risking a $3.5 trillion loss in assets by 2070 due to sea level rise alone. Sixty-seven percent of County residents are financially vulnerable, if faced with an emergency they would lack the savings to stay abo…
APHA-2017-1663-3785-4400	2017	Health Administration	4. Disaster preparedness and emergency response	13. No health outcomes	Barriers and facilitators to equity-related initiatives in a large health care organization ||| As health disparities are gaining attention nationally, healthcare delivery systems are looking for ways to overcome barriers within-organization to achieve equitable outcomes for their patients. The objective of the parent project was to assess the equity climate in a large Midwestern health care syst…
APHA-2017-1715-3802-6500	2017	Black Caucus of Health Workers	1. Climate change and its impacts on human health, 2. Environmental justice/equity, energy justice, climate justice, and vulnerable populations, 21. Health outcomes most impacted by climate change (e.g., respiratory illnesses/diseases, asthma, COPD, allergies, heat-related illness/death, heat stress/stroke, cardiovascular disease / heart attacks or disease / stroke, injuries and drowning, vector-…	13. No health outcomes	Effects of Climate Change on Health Disparities in the Eastern Caribbean ||| Human activities have led to rapid emissions of Greenhouse Gases, which are linked to changing weather patterns, temperatures and overall climate change. Specific to the Caribbean, there will be an increase in temperature, a rise of sea levels and extreme weather events causing specific challenges for farms and fisheries…
APHA-2017-1658-3935-9800	2017	Environment	1. Climate change and its impacts on human health, 3. Adaptation and resilience, 5. Extreme weather events (e.g. extreme heat, heat waves, hurricanes, droughts, floods, severe storms); sea-level rise; wildfires	13. No health outcomes	Vulnerability of healthcare infrastructure to flooding ||| According to the Third National Climate Assessment, extreme precipitation events in the US have increased. This increases the risk of flooding in both coastal regions and inland areas, which may affect the integrity and operation of healthcare facilities (e.g. hospitals and nursing homes), especially for those facilities located in existi…
APHA-2017-1658-3935-9900	2017	Environment	1. Climate change and its impacts on human health	2. Asthma and allergies	Systematic review of climate change impacts on pollen seasonality and production ||| Pollen exposure has well known health effects in sensitized individuals. Climatic factors directly impact plant phenology, including pollen production. This studyâ€™s objectives are to summarize recent observed associations between climatic changes and shifts in pollen phenology and to highlight possible health i…
APHA-2017-1658-3936-0100	2017	Environment	1. Climate change and its impacts on human health	13. No health outcomes	Attribution of health impacts from extreme climate events ||| ||| Climate change and associated diverse health impacts: highlights of ongoing research at CDC ||| Environment ||| AbsID: 393601
APHA-2017-1658-3943-1300	2017	Environment	1. Climate change and its impacts on human health, 2. Environmental justice/equity, energy justice, climate justice, and vulnerable populations, 3. Adaptation and resilience, 14. Community engagement, partnerships, collaboration	13. No health outcomes	Strong, Prosperous, and Resilient Communities Challenge â€“ Blending Health, Climate and Racial Equity ||| Racial inequities often influence life outcomes, and across the country environmental degradation and pollution threaten health and livelihoods, particularly for people of color and low-income families. These problems taken on their own seem insurmountable, but there are solutions â€” improv…
APHA-2017-1658-3950-3800	2017	Environment	1. Climate change and its impacts on human health, 6. Climate mitigation (e.g., emissions reduction; co-benefits; renewable energy; fossil fuels)	9. Cancer	Primary Prevention of Cancer: Where Do Petrochemicals Fit In? ||| Cancer and other chronic diseases over a lifetime exact a tremendous burden of disease in terms of death, disability and poor health. Combustion of fuels has produced tremendous societal benefits in provision of energy for industry, food production and preparation, home lighting, heating and cooling and transportation. These benefi…
APHA-2017-1659-3707-9500	2017	Epidemiology	1. Climate change and its impacts on human health, 5. Extreme weather events (e.g. extreme heat, heat waves, hurricanes, droughts, floods, severe storms); sea-level rise; wildfires	1. Respiratory illnesses, diseases, and COPD	Elevated Chronic Obstructive Pulmonary Disease (COPD) Diagnosis Risk in Douglas County Nebraska's Emergency Departments During the U.S.2012 Heatwave Compared to 2011: Climate Implications ||| INTRODUCTION: Recent climate change concerns have prompted research about climate change and disease risk. We asked 1.) if COPD diagnosis risk had increased during the Douglas County, NE 2012 heat wave, comp…
APHA-2017-1659-3851-5400	2017	Epidemiology	1. Climate change and its impacts on human health	4. Cardiovascular disease, heart attacks or disease, and stroke	Impact of atmospheric pressure and sun exposure on heart disease and cerebrovascular disease mortality rates in the United States ||| Background: Altitude and sun exposure have been shown to be negatively associated with heart and cerebrovascular disease mortality rates. Previous studies conclude that lower oxygen levels, due to high altitude levels, cause physiological differences that improve t…
APHA-2017-1659-3851-6500	2017	Epidemiology	21. Health outcomes most impacted by climate change (e.g., respiratory illnesses/diseases, asthma, COPD, allergies, heat-related illness/death, heat stress/stroke, cardiovascular disease / heart attacks or disease / stroke, injuries and drowning, vector-borne disease, infectious disease, stress and mental illness, cancer, children health, maternal health, mortality, adverse birth outcomes (preter…	12. Other and non-specific health outcomes	Exploring the impact of environmental factors on mortality from Alzheimerâ€™s, Parkinsonâ€™s, and dementia in the United States ||| Background: The link between neurodegenerative disorders such as Parkinsonâ€™s, Alzheimerâ€™s and dementia and environmental factors is not well understood. However, some research has shown that higher altitude may be protective against deaths from Alzheimerâ€™s and …
APHA-2017-1659-3866-4300	2017	Epidemiology	1. Climate change and its impacts on human health, 3. Adaptation and resilience, 5. Extreme weather events (e.g. extreme heat, heat waves, hurricanes, droughts, floods, severe storms); sea-level rise; wildfires, 13. Role of public health in addressing climate change, 19. Use of data, tools, 2. Environmental justice/equity, energy justice, climate justice, and vulnerable populations	13. No health outcomes	Challenges and Opportunities for Local Health Departments in Responding To Climate Change ||| As local health departments are working to prioritize climate change preparedness and adaptation efforts, there are tremendous opportunities and challenges. Climate change will cause more variable weather, heat waves, heavy precipitation, flooding, droughts, more intense storms, sea level rise, and air p…
APHA-2017-1659-3905-5900	2017	Epidemiology	1. Climate change and its impacts on human health	13. No health outcomes	Epidemiological and Environmental Health Perspectives on Challenges Ahead for State of Alaska and National Decision-Makers ||| BACKGROUND Environmental public health practitioners and epidemiologists strive to understanding the complex interactions between environmental exposures and disease. In Americaâ€™s portion of the Arctic, environmental conditions such as ice-free seas in the Arctic Ocean,…
APHA-2017-1659-3941-1000	2017	Epidemiology	1. Climate change and its impacts on human health	13. No health outcomes	Perceptions and Practices of Climate change among College Students in Coastal South India ||| Background. The effects of climate change on human life has been acknowledged by most of the countries. This study determined knowledge, attitude and practices (KAP) pertaining to climate change among college students in Mangalore , India; and examined if these KAP measures differed in science (SS) versu…
APHA-2017-1659-3942-1700	2017	Epidemiology	1. Climate change and its impacts on human health, 5. Extreme weather events (e.g. extreme heat, heat waves, hurricanes, droughts, floods, severe storms); sea-level rise; wildfires, 13. Role of public health in addressing climate change, 19. Use of data, tools	13. No health outcomes	Preparing for the Health Consequences of Drought: A Systematic Review of US Drought Plans ||| objective: Drought is a growing concern in many parts of the U.S. Despite the public health implications of drought, limited research is available to assess whether state drought plans address the health consequences of drought. Our objective was to determine if existing state drought plans included info…
APHA-2017-1659-3947-3000	2017	Epidemiology	1. Climate change and its impacts on human health, 19. Use of data, tools	13. No health outcomes	Using extreme event attribution to determine the impacts of climate change on human health ||| Climate change is already a threat to human health. Evidence has linked climate change to increases in the frequency and intensity of some extreme weather events. Because of scientific advances in understanding the relationship between climate change and extremes, the conversation can adjust from identi…
APHA-2017-1659-3954-2400	2017	Epidemiology	1. Climate change and its impacts on human health	13. No health outcomes	Detecting and Attributing the Burden of Disease from Climate Change ||| ||| Special Session - Climate Change and Epidemiology ||| Epidemiology ||| AbsID: 395424
APHA-2017-1659-3954-2500	2017	Epidemiology	15. Ecosystem disruptions, changes in environment and habitat	13. No health outcomes	US Arctic is a Bellwether for Climate Changes and Human Healthâ€” Arctic Policy, Climate, Sustainabilty, Governance ||| ||| Special Session - Climate Change and Epidemiology ||| Epidemiology ||| AbsID: 395425
APHA-2017-1659-3955-9400	2017	Epidemiology	1. Climate change and its impacts on human health	13. No health outcomes	Questions and Answers ||| ||| Special Session - Climate Change and Epidemiology ||| Epidemiology ||| AbsID: 395594
APHA-2017-1659-3955-9900	2017	Epidemiology	1. Climate change and its impacts on human health	13. No health outcomes	Overview of Health Impacts of Climate Change and Public Health Response ||| ||| Public Health Opportunities to Achieve Health Equity and Prevent Adverse Health Impacts of Climate Change: What is the Epidemiologic Science? ||| Epidemiology ||| AbsID: 395599
APHA-2017-1659-3956-0000	2017	Epidemiology	1. Climate change and its impacts on human health	6. Vector-borne disease	Climate Change: Health Impacts of Vector-Borne Diseases ||| ||| Public Health Opportunities to Achieve Health Equity and Prevent Adverse Health Impacts of Climate Change: What is the Epidemiologic Science? ||| Epidemiology ||| AbsID: 395600
APHA-2017-1659-3956-0100	2017	Epidemiology	1. Climate change and its impacts on human health, 2. Environmental justice/equity, energy justice, climate justice, and vulnerable populations, 3. Adaptation and resilience	13. No health outcomes	Public Health Opportunities to Protect Populations with Multiple Vulnerabilities Against Health Impacts of Climate Change ||| While all populations are at risk for adverse health outcomes due to unprecedented global changes in climate and their consequences, some populations are at greater risk because of multiple vulnerabilities resulting from increased exposure to climate change risk-prone area…
APHA-2017-1659-3956-2000	2017	Epidemiology	1. Climate change and its impacts on human health	6. Vector-borne disease	Climate Change and Changing Entomology ||| As the world undergoes unprecedent weather phenomena, many animals are being impacted in manners that leaves them vulnerable and prone to future endangerement. While the public is somewhat aware of the plight of larger animals as a result of climate change, the same amount of attention is virtually non-existant for insect species: the most abundant colle…
APHA-2017-1660-3808-2500	2017	Food and Nutrition	10. Food security, nutrition, sustainable food systems	13. No health outcomes	Are â€˜healthyâ€™ foods also â€˜sustainableâ€™ foods: A content analysis of public comments submitted to the US Food and Drug Administration ||| Introduction: With growing global concern about climate change and food security, interest in the intersection between healthy diets and environmentally sustainable diets has arguably never been higher. In September 2016, the US Food and Drug Administrat…
APHA-2017-1660-3809-7100	2017	Food and Nutrition	10. Food security, nutrition, sustainable food systems	13. No health outcomes	Whatâ€™s Hopping? Cricket Protein and Human Gut Microbiota ||| The future of global food and nutrition security is tenuous. Strategies are needed to ensure food system sustainability and promote health in the face of climate change. Edible insects, already consumed across the globe, are a realistic, environmentally friendly, and nutritionally dense option. Protein-rich insects require considerabl…
APHA-2017-1660-3843-5700	2017	Food and Nutrition	10. Food security, nutrition, sustainable food systems	13. No health outcomes	Analyzing the Resilience of Food Systems to Natural Disasters: Evidence from Four U.S. Cities ||| City leaders are increasingly prioritizing resilience planning to better prepare for severe natural disasters. However, food systems have been largely overlooked in these planning efforts. Despite the lack of emphasis on food system resilience, recent events demonstrate that urban food systems may no…
APHA-2017-1660-3865-9400	2017	Food and Nutrition	10. Food security, nutrition, sustainable food systems	13. No health outcomes	Food Systems Change from the Institution Out: The Good Food Purchasing Program ||| Introduction: U.S. food production relies predominantly on industrial agriculture, characterized by monocultures of commodity crops, chemical fertilizers and pesticides, and concentrated production of meat and poultry. This system threatens consumer health, community food security, farm worker livelihood, and envir…
APHA-2017-1660-3870-4200	2017	Food and Nutrition	4. Disaster preparedness and emergency response, 10. Food security, nutrition, sustainable food systems	13. No health outcomes	Post disaster food environment ||| Introduction: Global climate change continues to drive increased risks in a variety of settings. The ecological and social food environment is influenced by disasters however few studies examine the relationship between the food environment, health outcomes, and disaster recovery. Methods: Food insecurity was assessed at three time points (22-24, 34-36, and 50-5…
APHA-2017-1660-3874-3700	2017	Food and Nutrition	1. Climate change and its impacts on human health, 3. Adaptation and resilience, 10. Food security, nutrition, sustainable food systems	13. No health outcomes	Food System Resilience to Threats ||| Dr. Huff conducted research on food systems resilience for the past 5 years. While working on this multidisciplinary problem, he worked directly with the federal government to identify, measure, and mitigate threats to the United Statesâ€™ food system. For example, in 2012 his team identified that pandemics pose a significant threat to the United Statesâ€™ fo…
APHA-2017-1660-3887-2400	2017	Food and Nutrition	10. Food security, nutrition, sustainable food systems	13. No health outcomes	Environmental considerations influencing dietary choices: Exploring consumer attitudes ||| Introduction: With increasing focus on anthropogenic causes of climate change, more attention is on the contribution of food systems. Public discourse on sustainability leads consumers to consider how they may reduce environmental damage with personal dietary decisions. US-based studies evaluating perceptio…
APHA-2017-1660-3897-8400	2017	Food and Nutrition	1. Climate change and its impacts on human health, 10. Food security, nutrition, sustainable food systems, 21. Health outcomes most impacted by climate change (e.g., respiratory illnesses/diseases, asthma, COPD, allergies, heat-related illness/death, heat stress/stroke, cardiovascular disease / heart attacks or disease / stroke, injuries and drowning, vector-borne disease, infectious disease, str…	9. Cancer	Are less impactful diets healthier? An estimate of mortality risk differentials from NHANES diets with low and high carbon footprints ||| Introduction: The relationship between healthiness of a diet and its environmental impact has been studied in Europe and elsewhere, but not in the U.S. To address this gap, we assessed the relative healthiness of diets that had high and low impacts on greenhous…
APHA-2017-1660-3909-7000	2017	Food and Nutrition	10. Food security, nutrition, sustainable food systems	12. Other and non-specific health outcomes	Carbon Footprint of Dietary Guidelines around the World: A Seven Country Study ||| Introduction: Food-based dietary guidelines have been developed by many countries to promote nutrition, but little is known about the relative environmental impacts of these recommended diets. This study examined guidelines from seven countries and estimated the carbon footprint of these recommendations. Methods: A…
APHA-2017-1660-3911-4900	2017	Food and Nutrition	10. Food security, nutrition, sustainable food systems, 6. Climate mitigation (e.g., emissions reduction; co-benefits; renewable energy; fossil fuels)	13. No health outcomes	Can we reduce greenhouse gas emissions by choosing different foods? Simulating carbon footprint and nutritional impacts of dietary change in the United States ||| Introduction: The food system is a major source of greenhouse gas emissions (GHGE) and a focus of efforts to mitigate these emissions. Little is known about the relationship of GHGE to individual diet choices in the U.S. or how emission…
APHA-2017-1660-3917-2900	2017	Food and Nutrition	10. Food security, nutrition, sustainable food systems	13. No health outcomes	Linking Environmental Impacts to Individual Food Choices: The Carbon Footprint of U.S. Diets in the 2005-2010 NHANES ||| Introduction: Food production is a significant contributor to climate change, but the impact of individual food choices on greenhouse gas emissions (GHGE) is understudied in the U.S. To address this gap, we developed a novel database and linked it to a nationally representative…
APHA-2017-1660-3922-6500	2017	Food and Nutrition	10. Food security, nutrition, sustainable food systems	13. No health outcomes	Sustainability and Climate Mitigation in Dietary Guidelines ||| 1)&#160;Introduction: The way humans acquire food through the agricultural system is responsible for vast negative environmental externalities including emissions of greenhouse gases linked to climate change. National dietary guidelines are one policy tool that can help address the multiple sustainability challenges of the food syste…
APHA-2017-1660-3930-3200	2017	Food and Nutrition	10. Food security, nutrition, sustainable food systems, 18. Policy and advocacy efforts	13. No health outcomes	Innovations in Sustainable Agriculture, Food Systems, and Climate Change ||| Human health is made vulnerable by threats to food security and environmental quality, including the adverse impacts on climate change, soil and water quality, and healthy food access. Proper management of land and water, however, can help protect global food security, reduce exposure to hazardous chemicals and the sprea…
APHA-2017-1660-3930-4500	2017	Food and Nutrition	10. Food security, nutrition, sustainable food systems	13. No health outcomes	Path Forward to the 2018 Farm Bill: Looking Forward by Looking Back? ||| This presentation will briefly discuss the historical background and evolution of farm bills since the Great Depression era to present. The presentation will focus on emerging issues in the path to the 2018 Farm Bill, particularly the political linkage between agricultural and nutrition communities and what that alliance mea…
APHA-2017-1661-3731-7800	2017	Ethics	13. Role of public health in addressing climate change	13. No health outcomes	Overcoming the public health "boundary problem" for climate health action ||| Climate change is a curiously little-studied topic in public health ethics, despite the enormous public health signifance of climate change. I contend that the unfortunately small body of scholarship is partly the result of skepticism rooted in the so-called â€œboundary problem,â€ which seeks to carefully restrict what…
APHA-2017-1661-3795-4400	2017	Ethics	19. Use of data, tools	13. No health outcomes	Emerging Ethical Issues in Gene-Environment Interactions and Public Health Genomics ||| Advances in public health genomics carry possibilities for translation into population screening, facilitating more targeted clinical diagnosis and risk-reduction interventions. The use of methods from genetic epidemiology, such as risk stratification modeling, carries related implications for affected communi…
APHA-2017-1661-3808-1100	2017	Ethics	9. One Health, biological hazards, microbial pathogens, biotoxins, parasites	13. No health outcomes	Role of Metaphors of Interdependence in Public Health Ethics ||| â€œOne healthâ€ suggests that health is best understood - and best practiced - by addressing animal, human, and environmental concerns simultaneously and as interdependent. At best, this is an immensely complicated proposition. At worst, this is a highly unrealistic ideal. This proposal is made even more complicated by thinking tha…
APHA-2017-1661-3826-7500	2017	Ethics	18. Policy and advocacy efforts	13. No health outcomes	How the Corporate Manipulation and Suppression of Science Threatens Public Health Protections ||| When science-based policies threaten an industryâ€™s bottom line, they have a variety of public relations, lobbying, and research tactics in their arsenal to resist reform. This session will document the tactics that corporations use to deny, distort and distract the public and policymakers from scie…
APHA-2017-1661-3876-6700	2017	Ethics	2. Environmental justice/equity, energy justice, climate justice, and vulnerable populations, 18. Policy and advocacy efforts	13. No health outcomes	Promoting dialogue about ethical allocation of resources in catastrophic disasters and public health emergencies ||| The aims of this paper are to examine converging public health and bioethical frameworks in catastrophic disasters and public health emergencies and address the special care needs of vulnerable populations. Examples of crises that have challenged existing frameworks include Hurrica…
APHA-2017-1661-3918-2300	2017	Ethics	1. Climate change and its impacts on human health, 18. Policy and advocacy efforts	13. No health outcomes	Is peaceful civil disobedience by health professionals justified in response to climate change? ||| Many social movements on health-relevant issues have involved actions of peaceful civil disobedience when conventional means of effecting change have failed. Health professionals have at times participated in these actions as part of their recognized duty to advocate for social conditions that supp…
APHA-2017-1662-3748-2500	2017	Aging & Public Health	2. Environmental justice/equity, energy justice, climate justice, and vulnerable populations, 19. Use of data, tools	12. Other and non-specific health outcomes	Integrate Consequences of Climate Change on Health and Indoor Air Quality Surveillance Strategies in Aging Care Health Programs: How Soon is Now? ||| Scientific studies show that climate change can contribute to environmental changes and often exposes people to health risks and impairs health. Environmental changes due to outdoor pollution can affect indoor pollutant levels and alter indoor air q…
APHA-2017-1662-3817-7500	2017	Aging & Public Health	1. Climate change and its impacts on human health, 3. Adaptation and resilience, 14. Community engagement, partnerships, collaboration	13. No health outcomes	Recommendations for Policymakers to Improve Older Adultsâ€™ Resilience to Climate Change ||| The World Health Organization/AARPâ€™s Age Friendly Initiatives (AFIs) support aging-in-place efforts. These AFIs represent a promising strategy for U.S. cities and counties to build community resilience to mitigate the effects of climate change. However, few AFIs have wholly incorporated the critical ele…
APHA-2017-1662-3889-5300	2017	Aging & Public Health	1. Climate change and its impacts on human health, 7. Air pollution/air quality issues (e.g., smoke, particulate matter, ozone, allergens, pollen, air toxics)	1. Respiratory illnesses, diseases, and COPD	Experiences of Chronic Obstructive Pulmonary Disease Patients with Climate and Air Pollution Triggers ||| background Climate extremes and air pollution pose serious threats to individuals with respiratory diseases and are associated with increased mortality and morbidity among patients with Chronic Obstructive Pulmonary Disease (COPD).1 Studies have shown that climate factors are linked to increa…
APHA-2017-1662-3893-8100	2017	Aging & Public Health	1. Climate change and its impacts on human health, 5. Extreme weather events (e.g. extreme heat, heat waves, hurricanes, droughts, floods, severe storms); sea-level rise; wildfires	2. Asthma and allergies	ROAAD Ahead â€“ Preparing Older Adults with Asthma for Climate Change ||| â€¢Background: Older adults have the highest mortality rate and the second highest hospitalization rate for asthma in Massachusetts. Over 78% of MA adults aged â‰¥65 with asthma have asthma that is poorly controlled. Research to reduce the significant disparities in asthma-related health care utilization among older adult r…
APHA-2017-1662-3944-0500	2017	Aging & Public Health	2. Environmental justice/equity, energy justice, climate justice, and vulnerable populations, 14. Community engagement, partnerships, collaboration	13. No health outcomes	Promoting an Inclusionary Approach to Resilient Communities: Reflections on the Alewife Resiliency Plan ||| The effects of climate change are becoming increasingly visible in our lives. Frequent incidents of extreme heat, seasonal flooding, severe winter storms, and tropical storms have made disaster preparedness and resiliency planning an important new focus for public and private organizations …
APHA-2017-1663-3755-7400	2017	Health Administration	1. Climate change and its impacts on human health, 13. Role of public health in addressing climate change, 14. Community engagement, partnerships, collaboration	12. Other and non-specific health outcomes	NJ & You, Perfect Together Measuring and Mitigating Climate Impact ||| Background: A collection of health advocates formed the Climate Change and Public Health Working Group, a statewide network of public health administrators with leadership from Rutgers, the State University. Decidedly, without external funding, the group opted in to building resistance against climate effects framework (BRACE)…
APHA-2017-1663-3758-2600	2017	Health Administration	1. Climate change and its impacts on human health, 6. Climate mitigation (e.g., emissions reduction; co-benefits; renewable energy; fossil fuels), 13. Role of public health in addressing climate change	13. No health outcomes	Multisolving at the intersection of health and climate: Documenting and analyzing success stories ||| An increasing number of investments and policies are being identified that have the potential to contribute to a stronger Culture of Health while also reducing greenhouse gas emissions and helping communities adapt to climate impacts. Such â€œmultisolvingâ€ policies are have the potential to pro…
APHA-2017-1663-3765-2400	2017	Health Administration	13. Role of public health in addressing climate change	13. No health outcomes	Accreditation outcomes and performance improvement: Findings from accredited and non-accredited health departments ||| Through the national public health accreditation program, health departments assess their performance against a set of standards and measures. This enables them to identify opportunities for organizational performance and quality improvement (QI), which may contribute to improvin…
APHA-2017-1663-3769-8000	2017	Health Administration	1. Climate change and its impacts on human health, 17. Global health and international perspectives, 5. Extreme weather events (e.g. extreme heat, heat waves, hurricanes, droughts, floods, severe storms); sea-level rise; wildfires, 13. Role of public health in addressing climate change, 14. Community engagement, partnerships, collaboration, 20. Health communication, health education, health liter…	12. Other and non-specific health outcomes	Impacts of Climate Change and its vulnerability in Bangladesh: It should be a major policy issue ||| Bangladesh is one of the top 10 nations mostly vulnerable to climate change, said Climate Risk Index (CRI), 2011 report. By the end of century, Bangladesh is set to disappear under the waves as mentioned by NASA space agency. IPCC predicted that by 2050, Bangladesh is on course to lose 17% of its …
APHA-2017-1663-3797-2300	2017	Health Administration	1. Climate change and its impacts on human health, 14. Community engagement, partnerships, collaboration	13. No health outcomes	All Hands on Deck! Creating Interprofessional Partnerships to Address Climate Change ||| Climate change is a serious global crisis with profound implications for the health care system in America (US Global Change Research Program, 2016). Despite having awareness that they have a responsibility to address the impact of climate change, public health nurses often perceive they lack the power and re…
APHA-2017-1663-3847-1400	2017	Health Administration	6. Climate mitigation (e.g., emissions reduction; co-benefits; renewable energy; fossil fuels)	5. Injuries and drowning	Carbon footprint impact of reduction in unnecessary medical testing in a hospital clinic ||| Background: The US healthcare sector is responsible for nearly 10% of the nationâ€™s greenhouse gas emissions. Unnecessary pre-operative testing costs an estimated $10 billion annually and thus presents an opportunity for waste and travel reduction. Adherence to current testing guidelines and management o…
APHA-2017-1663-3861-9400	2017	Health Administration	1. Climate change and its impacts on human health	13. No health outcomes	Climate Change and CHNAs of Georgia Not-for-Profit Hospitals: A Missed Opportunity ||| Climate change presents a threat to public health through multiple channels: temperature increases, extreme precipitation variations, worsened air quality, increased vector borne disease, increased water-related illness, food safety issues, and mental health challenges. Given the role of hospitals in advancing …
APHA-2017-1663-3877-6700	2017	Health Administration	19. Use of data, tools	13. No health outcomes	Examining the Relationship between Preparedness and Planning for Climate Change: Trends in Environmental Health Protections ||| As global climate change transforms the frequency and severity of natural and environmental disasters and disease outbreaks, public and private health organizations in the U.S. are working with partners across sectors to assess and address threats, capabilities, and gaps…
APHA-2017-1665-3736-5600	2017	Health Informatics Information Technology	19. Use of data, tools	13. No health outcomes	Utilizing syndromic surveillance systems for climate-related outcomes ||| Background: Adverse health effects related to climate change are currently being seen, and these adverse outcomes are likely to increase in the future. Syndromic surveillance systems can provide near real-time information which may be used for situational awareness as communities react to adverse weather-related events. Unf…
APHA-2017-1665-3778-6600	2017	Health Informatics Information Technology	3. Adaptation and resilience, 5. Extreme weather events (e.g. extreme heat, heat waves, hurricanes, droughts, floods, severe storms); sea-level rise; wildfires, 13. Role of public health in addressing climate change, 14. Community engagement, partnerships, collaboration, 19. Use of data, tools	3. Heat-related illness, stress, and death	Building Resilience to Extreme Heat: The National Integrated Heat Health Information System (NIHHIS) ||| Communities across the nation are increasingly facing more extreme heat events and, the latest National Climate Assessment (NCA) found that extreme heat events will be more frequent, more intense, and longer in duration in the future. But there are many unanswered questions that must be resolv…
APHA-2017-1665-3840-0000	2017	Health Informatics Information Technology	1. Climate change and its impacts on human health, 7. Air pollution/air quality issues (e.g., smoke, particulate matter, ozone, allergens, pollen, air toxics)	2. Asthma and allergies	Evaluating asthma short-acting beta agonist use and outdoor air pollution: A geospatial-temporal analysis ||| background: Outdoor air pollutants such as particulate matter (PM2.5), ozone (O3), and traffic-related air pollution have been associated with worsening of asthma symptoms, and increasing temperatures associated with climate change are expected to increase the impact of these pollutants. …
APHA-2017-1665-3842-0000	2017	Health Informatics Information Technology	19. Use of data, tools	13. No health outcomes	Incorporating Air Quality Data into Syndromic Surveillance Systems: Challenges, Uses, Value ||| ESSENCE (Electronic Surveillance System for the Early Notification of Community-Based Epidemics) is a syndromic surveillance (SyS) application used by Oregon, over 20 health jurisdictions nationwide, and as part of the national BioSense Platform. While the core of SyS systems is traditionally emergency…
APHA-2017-1665-3842-2400	2017	Health Informatics Information Technology	1. Climate change and its impacts on human health, 5. Extreme weather events (e.g. extreme heat, heat waves, hurricanes, droughts, floods, severe storms); sea-level rise; wildfires, 21. Health outcomes most impacted by climate change (e.g., respiratory illnesses/diseases, asthma, COPD, allergies, heat-related illness/death, heat stress/stroke, cardiovascular disease / heart attacks or disease / s…	3. Heat-related illness, stress, and death	Syndromic surveillance of heat-related illness in Portland, Oregon ||| Among the many health risks posed by climate change is the increase in exposure to warm temperatures that results in heat-related illness (HRI). Regions that are unaccustomed to dealing with extreme heat face a particular set of challenges in designing effective interventions due to the lack of established communication channe…
APHA-2017-1665-3843-4700	2017	Health Informatics Information Technology	13. Role of public health in addressing climate change, 19. Use of data, tools	13. No health outcomes	Climate and Health Indicators on CDCâ€™s National Environmental Public Health Tracking Network ||| Background: National Environmental Public Health Tracking Network (Tracking Network), which is a system of integrated information and data on health outcomes, environmental exposures, and environmental hazards from a variety of national, state, and local sources, is housed in the National Center for…
APHA-2017-1665-3847-1000	2017	Health Informatics Information Technology	19. Use of data, tools, 3. Adaptation and resilience	13. No health outcomes	U.S. Climate Resilience Toolkit: Ready Resources for Health ||| Background: Protecting the health of Americans from extreme weather events and other climate and weather-related phenomena calls for a range of interventions. Some interventions require timely communication and behavior change. Other interventions, such as construction of more resilient facilities or hardening of existing facilities,…
APHA-2017-1665-3849-1000	2017	Health Informatics Information Technology	3. Adaptation and resilience, 13. Role of public health in addressing climate change, 14. Community engagement, partnerships, collaboration, 19. Use of data, tools	13. No health outcomes	Resilience Dialogues: Connecting experts and communities to build resilience to a changing climate ||| To date, the Federal government has made significant progress creating and disseminating data and information products related to the risks associated with climate variability and change, including risks to public health (e.g., Climate and Health Assessment, health themes of the Climate Data Ini…
APHA-2017-1665-3885-3200	2017	Health Informatics Information Technology	19. Use of data, tools	3. Heat-related illness, stress, and death	Adhesive-Integrated Flexible Electronic Sensors to Monitor Childrenâ€™s Thermal Exposures in Outdoor Environments ||| Background: The acceleration of physiological and environmental sensing technologies offers a vast opportunity to improve our understanding of childrenâ€™s individual physiological responses to the thermal and radiant environment. Specifically, the development of flexible, thin, s…
APHA-2017-1665-3893-3700	2017	Health Informatics Information Technology	1. Climate change and its impacts on human health	3. Heat-related illness, stress, and death	Effects of socioeconomic, demographic, and occupational characteristics on individually experienced temperature variability in Knoxville, Tennessee ||| Background: More densely populated and lower socioeconomic neighborhoods are often exposed to higher temperatures. Higher temperatures stem from factors such as less vegetation, and more compacted structures and pavement. Access to heat adaption r…
APHA-2017-1665-3906-7100	2017	Health Informatics Information Technology	14. Community engagement, partnerships, collaboration, 19. Use of data, tools	12. Other and non-specific health outcomes	Providing actionable data to strengthen health programming for the uninsured: A user-interactive, georeferenced environmental scan ||| Background: South Carolinaâ€™s Healthy Outcomes Plan (HOP) initiative seeks to increase access to healthcare and improve health outcomes for uninsured state residents. To achieve these objectives, HOP partners (including hospitals, safety net facilities, and commu…
APHA-2017-1665-3922-4200	2017	Health Informatics Information Technology	19. Use of data, tools	3. Heat-related illness, stress, and death	Michigan Syndromic Surveillance System Heat Syndrome Deployment ||| Background: The Michigan Syndromic Surveillance System (MSSS) is a real-time surveillance system that tracks the chief complaints from healthcare provider visits to monitor trends and investigate unusual increases in symptom presentations. It automatically categorizes chief complaints into syndromes. Detection algorithms are auto…
APHA-2017-1667-3828-6800	2017	Law	6. Climate mitigation (e.g., emissions reduction; co-benefits; renewable energy; fossil fuels), 10. Food security, nutrition, sustainable food systems, 13. Role of public health in addressing climate change	12. Other and non-specific health outcomes	Pathway to a Healthier Nation: Changing Climate Change by Changing Food Service ||| This presentation shows how small menu changes can create huge benefits toward alleviating climate change and preserving natural resources that are vital to human health. This talk covers three aspects of change, and examines the role of public health professionals in each: exemplary municipal procurement policies…
APHA-2017-1667-3902-3900	2017	Law	19. Use of data, tools	8. Stress and mental illness	Academic Cartography of Sugar Sweetened Beverages: Public Health Law Meets Scientific Research ||| A major concern of scientists, legal scholars, and even public policy makers is how scientific research is translated into health-related statutes and regulations. Poorly executed or even fabricated research has been used to direct not only public hysteria, but also policy decisions towards vaccines…
APHA-2017-1667-3953-4000	2017	Law	1. Climate change and its impacts on human health	13. No health outcomes	Implications of Climate Change for Public Health Surveillance Systems ||| Climate change is projected to have a significant impact on public health exacerbating health disparities and health inequities. Public health surveillance systems have been used to promote and protect public health through systematic collection of health information, investigating and analyzing health data that are specifi…
APHA-2017-1667-3953-4200	2017	Law	18. Policy and advocacy efforts	12. Other and non-specific health outcomes	A (quick!) Survey of Interactions Between Climate Change, Public Health, and Law ||| The number of public health impacts arising from climate change is large and growing. Policy efforts to address these impacts are, in many contexts, fragmented and lagging, however. This owes in large part to the fact that pertinent legal requirements and constraints do not push in the direction of effective and …
APHA-2017-1668-3952-4400	2017	APHA Intersectional Council	1. Climate change and its impacts on human health, 2. Environmental justice/equity, energy justice, climate justice, and vulnerable populations	13. No health outcomes	Climate Resilience Through Action On the Social Determinants of Health: Models from California and Other Health Departments ||| The populations that face the greatest health inequities â€” people with limited incomes, education, and resources, the very young and very old, communities of color, and those who have been marginalized or discriminated against based on disability, gender, or race/ethni…
APHA-2017-1668-3953-4900	2017	APHA Intersectional Council	1. Climate change and its impacts on human health	13. No health outcomes	Climate Change and Public Health: A regional MINK perspective (Missouri, Iowa, Nebraska, Kansas) ||| ||| Climate Changes Health: A Year of solutions and partnerships ||| APHA Intersectional Council ||| AbsID: 395349
APHA-2017-1668-3957-1500	2017	APHA Intersectional Council	13. Role of public health in addressing climate change, 14. Community engagement, partnerships, collaboration, 20. Health communication, health education, health literacy	8. Stress and mental illness	Is Climate Changes Health: A Year of solutions and partnerships ||| APHA has declared 2017 as the year of Climate Change and Health. With a 145 year perspective, APHA brings together members form all fields of public health to achieve the healthiest nation in one generation. Climate change is the leading public health issue of our time. It poses an unacceptably high and potentially catastrophic r…
APHA-2017-1669-3763-6300	2017	Injury Control and Emergency Health Services	1. Climate change and its impacts on human health, 5. Extreme weather events (e.g. extreme heat, heat waves, hurricanes, droughts, floods, severe storms); sea-level rise; wildfires, 21. Health outcomes most impacted by climate change (e.g., respiratory illnesses/diseases, asthma, COPD, allergies, heat-related illness/death, heat stress/stroke, cardiovascular disease / heart attacks or disease / s…	8. Stress and mental illness	Effects of Hurricane Sandy exposure on long-term mental health outcomes ||| Background: The long-term mental health consequences of Hurricane Sandy and their predictors have not been studied. This study analyzes the persistence of mental health symptoms after Sandy, and studies the association between hurricane exposure and long-term anxiety, depression, and post-traumatic stress disorder (PTSD) …
APHA-2017-1669-3795-6800	2017	Injury Control and Emergency Health Services	2. Environmental justice/equity, energy justice, climate justice, and vulnerable populations, 3. Adaptation and resilience, 5. Extreme weather events (e.g. extreme heat, heat waves, hurricanes, droughts, floods, severe storms); sea-level rise; wildfires, 14. Community engagement, partnerships, collaboration	13. No health outcomes	Community health resilience: Developing an innovative LHD emergency preparedness infrastructure to address community resiliency ||| Harris County, Texas is a large urban county with a diverse community of residents from all over the world. It is the 3rd largest county in the country, located along the Gulf Coast where human health and well-being are continuously impacted by intricately intertwine…
APHA-2017-1669-3842-6200	2017	Injury Control and Emergency Health Services	21. Health outcomes most impacted by climate change (e.g., respiratory illnesses/diseases, asthma, COPD, allergies, heat-related illness/death, heat stress/stroke, cardiovascular disease / heart attacks or disease / stroke, injuries and drowning, vector-borne disease, infectious disease, stress and mental illness, cancer, children health, maternal health, mortality, adverse birth outcomes (preter…	12. Other and non-specific health outcomes	Perceptions of Emergency Preparedness Among Immigrant Hispanics Living in Oklahoma City, Oklahoma ||| Tornadoes are occurring with increased frequency in Oklahoma. Emergency preparedness planning is essential to decreasing individualsâ€™ risks of injury or death from a tornado. Research on immigrant Hispanicsâ€™ knowledge and perceptions of emergency preparedness is limited. The purpose of this s…
APHA-2017-1669-3842-9700	2017	Injury Control and Emergency Health Services	5. Extreme weather events (e.g. extreme heat, heat waves, hurricanes, droughts, floods, severe storms); sea-level rise; wildfires	6. Vector-borne disease	How Did the Hurricane Change Traffic Safety on Interstate Highways? A Case Study of Hurricane Matthew in Florida ||| Hurricanes are one of the most destructive natural disasters causing vast loss of life. Although it is still controversial, recent studies have suggested that the climate change (specifically the warming of ocean surface temperatures) has contributed to increase both the number and…
APHA-2017-1669-3875-1300	2017	Injury Control and Emergency Health Services	1. Climate change and its impacts on human health, 3. Adaptation and resilience	8. Stress and mental illness	Influence of disaster resiliency indicators on health, 2010 US county-level analysis ||| Are investments in disaster resiliency also associated with better health outcomes in communities? In a preliminary analysis, I examine the relationship between disaster-associated baseline resilience measures and various health outcomes using ordinary least squares regression. Using county-level data from th…
APHA-2017-1669-3875-5100	2017	Injury Control and Emergency Health Services	3. Adaptation and resilience, 4. Disaster preparedness and emergency response, 5. Extreme weather events (e.g. extreme heat, heat waves, hurricanes, droughts, floods, severe storms); sea-level rise; wildfires	13. No health outcomes	Approaches to support continued iCCM implementation during flooding seasons in Bangladesh ||| Increased burden of morbidity and mortality and decreased access to care during emergencies, globally, lead to efforts supporting continued implementation of integrated community case management (iCCM) strategy in areas affected by conflict or natural disaster. We conducted a mix method study to demonstr…
APHA-2017-1669-3880-6100	2017	Injury Control and Emergency Health Services	3. Adaptation and resilience	13. No health outcomes	Disaster Risk Reduction and Climate Change Adaptation in Healthcare Facilities and Communities ||| The tragic health consequences of Hurricane Katrina and Superstorm Sandy highlighted gaps in the preparedness of health systems in the United States. When hospitals and clinics close, patients suffered harm from evacuations or lack of access to care. These acute shocks to communities and the health …
APHA-2017-1669-3907-2800	2017	Injury Control and Emergency Health Services	13. Role of public health in addressing climate change	13. No health outcomes	Climate Change Preparedness Activities in Local Health Departments: An Evaluation of BRACE-Illinoisâ€™ Mini-Grant Project ||| The 2013 Illinois Climate and Health Survey found that 47% of local health departments (LHDs) believe that their health department has the knowledge and expertise needed to develop strategies for dealing with potential public health impacts of climate change in their regio…
APHA-2017-1669-3948-2300	2017	Injury Control and Emergency Health Services	2. Environmental justice/equity, energy justice, climate justice, and vulnerable populations, 3. Adaptation and resilience, 4. Disaster preparedness and emergency response	12. Other and non-specific health outcomes	Promoting community resilience: Assessing the health, economic, and environmental impacts of climate change ||| The purpose of this community-engaged study was to conduct an integrated assessment of public health, economic, and environmental impacts associated with flooding, using scenarios from present and future storm events. This transdisciplinary effort modeled sea level rise and shoreline ch…
APHA-2017-1670-3709-3400	2017	International Health	1. Climate change and its impacts on human health	13. No health outcomes	Heat wave vulnerability mapping for India ||| Background: Assessing geographic variability in heat wave vulnerability forms the basis for planning appropriate targeted adaptation strategies. Given several recent deadly heatwaves in India, heat is increasingly being recognized as a public health problem. However, to date there has not been a country-wide assessment of heat vulnerability in India. …
APHA-2017-1670-3772-8200	2017	International Health	1. Climate change and its impacts on human health, 3. Adaptation and resilience, 13. Role of public health in addressing climate change, 17. Global health and international perspectives	13. No health outcomes	Adaptation to Saltwater Intrusion in Southwest Coastal Bangladesh: Challenges and Strategies for Climate Change Adaptation Funding ||| Salinity intrusion, a process by which seawater moves inland into freshwater sources and surrounding land, affects much of the southwest coastal region of Bangladesh. The resulting increase in soil and water salinity impinges on multiple aspects of rural livelihoo…
APHA-2017-1670-3805-0700	2017	International Health	1. Climate change and its impacts on human health	13. No health outcomes	Economic effect of cold waves on mortality ||| This study aimed to estimate respondentsâ€™ willingness to pay (WTP) for government programs to reduce mortalities of cold waves attributable to climate change. Using face-to-face interviews, we conducted a survey of 1500 male and female adults aged 30 or over who had income in six geographical areas, including some where cold waves are frequent and …
APHA-2017-1670-3806-7700	2017	International Health	1. Climate change and its impacts on human health, 3. Adaptation and resilience, 14. Community engagement, partnerships, collaboration, 17. Global health and international perspectives	10. Children's health, maternal health, and adverse birth outcomes (preterm, low birth weight)	Systems Science for Caribbean Health: The development of a system dynamics model for guiding policy on diabetes in the Caribbean ||| Objective Type 2 diabetes (T2DM) is a major cause of morbidity and mortality in the Caribbean and a threat to development. Halting its rise by 2025, a WHO target, requires interventions addressing the determinants of unhealthy diet and physical inactivity. Many of t…
APHA-2017-1670-3825-6800	2017	International Health	1. Climate change and its impacts on human health, 9. One Health, biological hazards, microbial pathogens, biotoxins, parasites, 19. Use of data, tools, 20. Health communication, health education, health literacy	13. No health outcomes	Health tools to respond to climate-fueled epidemics ||| Problem statement: Climate change is slated to increase mosquito-borne diseases and natural disasters, which require swift responses locally and internationally. Methods: In 2016, Hesperian developed a Zika factsheet available in English, Spanish, Portuguese, French, and Haitian Kreyol. Hesperian could draw upon a pre-existing body of health…
APHA-2017-1670-3835-9700	2017	International Health	1. Climate change and its impacts on human health, 17. Global health and international perspectives, 3. Adaptation and resilience, 5. Extreme weather events (e.g. extreme heat, heat waves, hurricanes, droughts, floods, severe storms); sea-level rise; wildfires	12. Other and non-specific health outcomes	Climate change challenges to the public health of Small Island Developing States (SIDS) ||| Introduction. In contrast to continental nations, the worldâ€™s 52 small island developing states (SIDS) experience disproportionate challenges to public health and sustainable development related to their geography, small size, and physical isolation. While SIDS nations contribute only infinitesimally to …
APHA-2017-1670-3845-8600	2017	International Health	1. Climate change and its impacts on human health, 2. Environmental justice/equity, energy justice, climate justice, and vulnerable populations, 17. Global health and international perspectives	13. No health outcomes	Climate, conflict, and forced displacement in Turkana, Kenya ||| While contributing minimally to human induced climate change, Africa is geographically among the most vulnerable to its effects and generally lacks adequate capacity to mitigate the impact of environmental degradation. This can be measured both in terms of the environment itself, and the ecosystem services provided to humans. Our pu…
APHA-2017-1670-3850-6900	2017	International Health	9. One Health, biological hazards, microbial pathogens, biotoxins, parasites	6. Vector-borne disease	Climate change and health in Mozambique: Understanding the impacts on malaria and diarrheal disease dynamics ||| Climate variability and change present both current and future risks to human health. This is particularly true for low-income developing countries in Africa that have high exposure to climate-related hazards combined with low capacity to adapt to those risks. Emerging evidence to date…
APHA-2017-1670-3863-2000	2017	International Health	14. Community engagement, partnerships, collaboration, 17. Global health and international perspectives	13. No health outcomes	Women's Health , The Environment and Human Rights in 21st Century ||| Objectives Identify the link between womenâ€™s human rights, human rights and the environment. Discuss the impact of environmental changes and policies on womenâ€™s health and human rights. At present as the global community becomes more urbanized and technologically advanced, we are faced with the effects of climate change whi…
APHA-2017-1670-3866-5800	2017	International Health	1. Climate change and its impacts on human health, 7. Air pollution/air quality issues (e.g., smoke, particulate matter, ozone, allergens, pollen, air toxics), 17. Global health and international perspectives, 19. Use of data, tools	11. All-cause mortality, non-accidental mortality	Continuing Challenge of Air Pollution and Urban Health in China: Air and Health in 2012-2015 ||| Objective: We aimed to examine the burden of air pollution and its association with climate factors and health outcomes in China. Methods: City-level daily air quality data (120 cities in 2012-2013, 161 in 2014, and 367 in 2015) from China EPA, and climate indictors from Chinese Meteorological Data Sh…
APHA-2017-1670-3868-7100	2017	International Health	1. Climate change and its impacts on human health, 17. Global health and international perspectives, 19. Use of data, tools	13. No health outcomes	Knowledge map of international scientific research of climate change on public health: A web-based bibliographic visualization analysis ||| The climate changing is a risk factor to human health and poses a great challenge to public health. As the threat of climate changing to public health has increasingly attracted the attention of scholars around the world, a systematic review of the research f…
APHA-2017-1670-3887-3900	2017	International Health	1. Climate change and its impacts on human health, 2. Environmental justice/equity, energy justice, climate justice, and vulnerable populations, 5. Extreme weather events (e.g. extreme heat, heat waves, hurricanes, droughts, floods, severe storms); sea-level rise; wildfires, 9. One Health, biological hazards, microbial pathogens, biotoxins, parasites, 16. Population displacement, 17. Global healt…	8. Stress and mental illness	Climate Change and Health in the Pacific Small Island Developing States (PSIDS): An urgent crisis ||| The Pacific Small Island Developing States (PSIDS) include 22 political jurisdictions, 11 million people, thousands of islands and hundreds of distinct cultures spread across millions of square kilometers of the world's largest ocean. Many islands are low lying (often less than 5 meters above the…
APHA-2017-1670-3908-1100	2017	International Health	1. Climate change and its impacts on human health, 14. Community engagement, partnerships, collaboration	13. No health outcomes	Climate Change and Public Health in the Caribbean: Building Capacity and Collaboration ||| Caribbean island nations and territories are particularly vulnerable to climate change. Increasing temperatures, changing rain patterns, rising sea levels, and increasing severity of hurricanes threaten lives, livelihoods, and homes. Many of these islands rely on economic sectors that are particularly vulne…
APHA-2017-1670-3933-0500	2017	International Health	1. Climate change and its impacts on human health, 17. Global health and international perspectives	13. No health outcomes	Assessing the Caribbean region: health and regional climate change programs ||| ||| Climate change and health in the Caribbean: Challenges and opportunities to build resilience ||| International Health ||| AbsID: 393305
APHA-2017-1670-3933-0600	2017	International Health	1. Climate change and its impacts on human health, 3. Adaptation and resilience, 17. Global health and international perspectives	13. No health outcomes	The role of trans-sectoral science in the regional response to climate change ||| ||| Climate change and health in the Caribbean: Challenges and opportunities to build resilience ||| International Health ||| AbsID: 393306
APHA-2017-1704-3944-9500	2017	APHA Films	21. Health outcomes most impacted by climate change (e.g., respiratory illnesses/diseases, asthma, COPD, allergies, heat-related illness/death, heat stress/stroke, cardiovascular disease / heart attacks or disease / stroke, injuries and drowning, vector-borne disease, infectious disease, stress and mental illness, cancer, children health, maternal health, mortality, adverse birth outcomes (preter…	13. No health outcomes	From the Bottom Up: Climate Action in Detroit ||| Scientists project that Detroitâ€™s average summer temperature will rise by 7-13Â°F by the end of the century. Due to climate change, increased heat and heavy precipitation events are already burdening the cityâ€™s aging infrastructure and population health, and will likely lead to disproportionate distribution of related morbidity and mortality a…
APHA-2017-1729-3952-8400	2017	APHA Center for Public Health Policy	1. Climate change and its impacts on human health, 2. Environmental justice/equity, energy justice, climate justice, and vulnerable populations	13. No health outcomes	Racial Justice Dimensions of Climate Change ||| Climate Change is a threat multiplier for communities already suffering from myriad environmental and other assaults. Not only are communities of color and low income communities disproportionately impacted by the drivers of climate change including landfills, incinerators, vehicle pollution, and various plants (coal, cement, oil refineries, biomass…
APHA-2017-1687-3888-1800	2017	APHA Student Assembly	14. Community engagement, partnerships, collaboration, 19. Use of data, tools	13. No health outcomes	How to implement a long term, multi-step social marketing campaign with rural landowners ||| Forests in the United States provide a myriad of public benefits. An immense range of American forestland is owned by families and individuals all across the country, collectively referred to as family forest owners. Trends show that large parcels of land will be subdivided, creating a quilt of fragmented…
APHA-2017-1670-3933-0700	2017	International Health	1. Climate change and its impacts on human health, 3. Adaptation and resilience	13. No health outcomes	Public Health Adaptation to Climate Change: From Research to Practice ||| ||| Climate change and health in the Caribbean: Challenges and opportunities to build resilience ||| International Health ||| AbsID: 393307
APHA-2017-1670-3933-0800	2017	International Health	17. Global health and international perspectives, 18. Policy and advocacy efforts	12. Other and non-specific health outcomes	Regional policy as a public health strategy to adapt and mitigate adverse health effects of climate change ||| ||| Climate change and health in the Caribbean: Challenges and opportunities to build resilience ||| International Health ||| AbsID: 393308
APHA-2017-1670-3934-3200	2017	International Health	17. Global health and international perspectives	13. No health outcomes	Towards a Social Justice Approach to Understanding and Transforming Global Health ||| The global health field brings good news, bad news, and complicated news. At the aggregate level, health has improved: global life expectancy increased from 52.5 years in 1960 to 71.6 today, thanks to a mix of public health and sociopolitical interventions. Yet health inequities within and between countries are …
APHA-2017-1670-3934-3300	2017	International Health	17. Global health and international perspectives	13. No health outcomes	4 â€˜S'sâ€™ of life and Sumak Kawsay: An Andean academic-peopleâ€™s approach to stemming climate change and a degrading global capitalist civilization ||| This talk discusses the emergence and resonance of a Latin American scholar-activist movement that simultaneously resists climate change and the global capitalist order. This new health paradigm is shaped by the field of critical epidemiology, …
APHA-2017-1670-3934-3500	2017	International Health	1. Climate change and its impacts on human health, 2. Environmental justice/equity, energy justice, climate justice, and vulnerable populations, 7. Air pollution/air quality issues (e.g., smoke, particulate matter, ozone, allergens, pollen, air toxics), 12. Workforce development, 14. Community engagement, partnerships, collaboration, 17. Global health and international perspectives, 18. Policy an…	13. No health outcomes	Climate Change and Environmental Policies ||| The evidence supports that climate change and the environmental factors that mitigate life in our homes, schools, and air that we breathe are associated with increased vulnerability in children and adults result in a worsening of common conditions that include asthma, autism, type 2 diabetes and obesity (Woolf, Sibrizzi & Kirkland, 2016). Leading Poli…
APHA-2017-1670-3934-3600	2017	International Health	1. Climate change and its impacts on human health	13. No health outcomes	Climate change, human rights and impact on childrenâ€™s health ||| The 21st Conference of the Parties to the United Nations Framework Convention on Climate Change (UNFCCC) in 2015 in Paris brought together nearly 200 nations that universally adopted a legally binding global climate deal. While the Paris agreement is implemented over time, it is essential to ensure that the policies and programs e…
APHA-2017-1670-3934-3700	2017	International Health	1. Climate change and its impacts on human health, 2. Environmental justice/equity, energy justice, climate justice, and vulnerable populations, 5. Extreme weather events (e.g. extreme heat, heat waves, hurricanes, droughts, floods, severe storms); sea-level rise; wildfires, 9. One Health, biological hazards, microbial pathogens, biotoxins, parasites, 17. Global health and international perspecti…	7. Infectious disease	Climate change, SDGs and womenâ€™s health ||| The detrimental effects of climate change can be felt in the short-term through natural hazards, such as landslides, floods and hurricanes; and in the long-term, through more gradual degradation of the environment .The adverse effects of these are often multipronged and can be acute and chronic. The Health and well being of populations more so women i…
APHA-2017-1670-3934-3800	2017	International Health	17. Global health and international perspectives	13. No health outcomes	Title: Climate change and international aid ||| Climate change affects health and all the areas that are part of international development programs destined to help countries achieve the Sustainable Development Goals (SDGs). Therefore, climate change needs to be managed as part of international aid programs. Like the Millennium Development Goals (MDGs) before, the SDGs are interconnected, improve…
APHA-2017-1670-3940-3500	2017	International Health	3. Adaptation and resilience	13. No health outcomes	How USAID addresses climate risks in its health programming: successes and lessons learned. ||| ||| Climate Change & Health: Programming for Adaptation and Mitigation and the Critical Role of Global Health Professionals ||| International Health ||| AbsID: 394035
APHA-2017-1670-3940-3600	2017	International Health	17. Global health and international perspectives	13. No health outcomes	Climate Change: Programming for Adaptation and Mitigation ||| ||| Climate Change & Health: Programming for Adaptation and Mitigation and the Critical Role of Global Health Professionals ||| International Health ||| AbsID: 394036
APHA-2017-1670-3940-3700	2017	International Health	3. Adaptation and resilience, 17. Global health and international perspectives	13. No health outcomes	New initiatives and toolkits to enhance health facilities' resilience. ||| ||| Climate Change & Health: Programming for Adaptation and Mitigation and the Critical Role of Global Health Professionals ||| International Health ||| AbsID: 394037
APHA-2017-1670-3940-3800	2017	International Health	1. Climate change and its impacts on human health, 13. Role of public health in addressing climate change	13. No health outcomes	Climate Change: how it affects health and the role of health professionals ||| ||| Climate Change & Health: Programming for Adaptation and Mitigation and the Critical Role of Global Health Professionals ||| International Health ||| AbsID: 394038
APHA-2017-1670-3948-8200	2017	International Health	1. Climate change and its impacts on human health, 3. Adaptation and resilience, 17. Global health and international perspectives	13. No health outcomes	Mitigation and Adaptation to Climate Change: From Theory to Practice in the Health Sector ||| ||| Climate Change & Health: Programming for Adaptation and Mitigation and the Critical Role of Global Health Professionals ||| International Health ||| AbsID: 394882
APHA-2017-1674-3846-9100	2017	Latino Caucus	14. Community engagement, partnerships, collaboration	13. No health outcomes	Can an intercambio be a real exchange? Lessons for research and practice from the 13 year partnership between a US university and an artisan collective in Arrazola, Oaxaca, Mexico ||| San JosÃ© State University in California, USA and the Ecoalebrijes Artisan Association of Arrazola, Oaxaca, Mexico have engaged in an enduring and authentic partnership since 2005. Designed from the start as an â€œi…
APHA-2017-1675-3913-3500	2017	LGBTQ Health Caucus	21. Health outcomes most impacted by climate change (e.g., respiratory illnesses/diseases, asthma, COPD, allergies, heat-related illness/death, heat stress/stroke, cardiovascular disease / heart attacks or disease / stroke, injuries and drowning, vector-borne disease, infectious disease, stress and mental illness, cancer, children health, maternal health, mortality, adverse birth outcomes (preter…	8. Stress and mental illness	Suicidality and Bullying among Sexual Minority and Heterosexual Youth, in Differing Political Climates: An Analysis of Individual and Macro Level Factors ||| Suicide remains the second leading cause of death for youth in the general population, and completion rates for sexual minority youth (SMY) are higher when compared to their heterosexual peers. Among other individual level factors, suicidal …
APHA-2017-1676-3900-0900	2017	Medical Care Section	1. Climate change and its impacts on human health, 5. Extreme weather events (e.g. extreme heat, heat waves, hurricanes, droughts, floods, severe storms); sea-level rise; wildfires	4. Cardiovascular disease, heart attacks or disease, and stroke	Rural hospital closures increase distance to hospital-based care for populations most vulnerable to environmental hazards ||| Background: Since 2010, more than 60 rural hospitals have closed in the United States. In South Carolina, 4 rural hospitals have closed since 2011. Rural hospital closures reduce access to critical hospital-based care for vulnerable rural residents. Study Purpose: This stu…
APHA-2017-1676-3938-1100	2017	Medical Care Section	9. One Health, biological hazards, microbial pathogens, biotoxins, parasites	7. Infectious disease	Responding to Cholera in Haiti, 2010-2017 ||| ||| Climate Change and Natural Disasters: The Haitian Cholera Epidemic as a Case Study of International Politics and Public Health Response ||| Medical Care Section ||| AbsID: 393811
APHA-2017-1676-3938-1200	2017	Medical Care Section	1. Climate change and its impacts on human health	13. No health outcomes	UN Accountability in a Time of Cholera: A Legal and Human Rights Perspective of Achieving Justice for Cholera Victims ||| ||| Climate Change and Natural Disasters: The Haitian Cholera Epidemic as a Case Study of International Politics and Public Health Response ||| Medical Care Section ||| AbsID: 393812
APHA-2017-1676-3938-1300	2017	Medical Care Section	17. Global health and international perspectives	13. No health outcomes	Advocating for Cholera Victims within the APHA ||| ||| Climate Change and Natural Disasters: The Haitian Cholera Epidemic as a Case Study of International Politics and Public Health Response ||| Medical Care Section ||| AbsID: 393813
APHA-2017-1676-3938-1400	2017	Medical Care Section	1. Climate change and its impacts on human health	13. No health outcomes	Informing the design of medical school curricula addressing the health impacts of climate change ||| This presentation will provide a summary of areas of current activity in medical health practice and education, and provide a consumer perspective on these activities. My presentation will focus on climate change and health education, including national and international organizational efforts to …
APHA-2017-1676-3938-1600	2017	Medical Care Section	19. Use of data, tools, 20. Health communication, health education, health literacy	13. No health outcomes	A validated tool for assessing environmental awareness of nurses ||| This presentation will provide a summary of areas of current activity in medical health practice and education, and provide a consumer perspective on these activities. My presentation will describe the professional obligation of nurses to practice in an environmentally safe and healthy manner. I will present a validated tool tha…
APHA-2017-1676-3938-1700	2017	Medical Care Section	1. Climate change and its impacts on human health, 20. Health communication, health education, health literacy	13. No health outcomes	Educating medical care consumers about the health effects of climate change ||| Alliances between consumers and medical practitioners and institutions, and public health organizations are needed to build a response to climate change that protects the health of the population and creates support for climate solutions. Moms Clean Air Force is educating and building an alliance of consumers and pare…
APHA-2017-1676-3957-1600	2017	Medical Care Section	13. Role of public health in addressing climate change	13. No health outcomes	Climate Change and the Medical Care System ||| This session will provide a summary of areas of current activity in and around the medical care system to prevent further damage to our climate and protect people from current threats that are the result of damage to the climate. We will focus on and explore current efforts involving medical and nursing practitioners, medical and nursing education, a…
APHA-2017-1677-3901-2500	2017	Maternal and Child Health	20. Health communication, health education, health literacy, 21. Health outcomes most impacted by climate change (e.g., respiratory illnesses/diseases, asthma, COPD, allergies, heat-related illness/death, heat stress/stroke, cardiovascular disease / heart attacks or disease / stroke, injuries and drowning, vector-borne disease, infectious disease, stress and mental illness, cancer, children healt…	7. Infectious disease	Zika speak in a changing climate: Novel approaches by American Academy of Pediatrics to democratize health and prevent unintended consequences ||| As the Zika virus pandemic began to spread rapidly in the Americas in 2015 and travel warnings were implemented, the American Academy of Pediatrics (AAP) became involved in multiple ways. Two ways are the AAP involvement with the national Pediatric Env…
APHA-2017-1677-3951-3600	2017	Maternal and Child Health	1. Climate change and its impacts on human health, 2. Environmental justice/equity, energy justice, climate justice, and vulnerable populations	10. Children's health, maternal health, and adverse birth outcomes (preterm, low birth weight)	Cumulative impact of health disparities, chemical and non-chemical stressors on birth outcomes and early childhood ||| Louisiana (LA) and other US Gulf Coast communitiesâ€™ unique vulnerability stems from three interconnected stressors they face: historic health disparities, persistent environmental stressors, and a geography prone to both natural and technological disasters. Intransigent environ…
APHA-2017-1678-3727-6100	2017	Mental Health	1. Climate change and its impacts on human health, 3. Adaptation and resilience, 4. Disaster preparedness and emergency response	8. Stress and mental illness	Public health and disasters: Three projects integrating issues of access, resilience, and systems of care for individuals with disabilities and mental health conditions ||| Background: Climate change with its increased extreme weather events, diminished air quality, and rising temperatures, may aggravate existing or create new medical and mental/behavioral health conditions. The health impacts of…
APHA-2017-1678-3764-8200	2017	Mental Health	1. Climate change and its impacts on human health, 5. Extreme weather events (e.g. extreme heat, heat waves, hurricanes, droughts, floods, severe storms); sea-level rise; wildfires, 16. Population displacement, 21. Health outcomes most impacted by climate change (e.g., respiratory illnesses/diseases, asthma, COPD, allergies, heat-related illness/death, heat stress/stroke, cardiovascular disease /…	8. Stress and mental illness	Mental Health Impact of Displacement During Hurricane Sandy ||| Background: Numerous studies on Hurricane Sandy indicate that hurricane exposure can have a profound impact on mental health, facilitating increased symptoms of PTSD, anxiety, and depression. While this mental health impact can be attributed to several factors, displacement is emerging as an integral research focus. Here, we assess t…
APHA-2017-1678-3787-0500	2017	Mental Health	1. Climate change and its impacts on human health, 2. Environmental justice/equity, energy justice, climate justice, and vulnerable populations	8. Stress and mental illness	Life Following the Gulf Oil Spill: Factors Contributing to Behavioral Health of Children ||| Background: An individualâ€™s connection to their environment is evident in Southeastern Louisiana, as this area represents a major economic hub for the United States port, petroleum, and fishing industries. The location also exposes the population to both natural and technological disasters that impact l…
APHA-2017-1678-3836-0900	2017	Mental Health	1. Climate change and its impacts on human health	8. Stress and mental illness	Connecting the dynamics of global climate change to population-level mental and behavioral health consequences ||| Introduction. Global patterns of climate change produce mental and behavioral health consequences. These include stress, psychological distress, diagnosable psychopathology, and harmful behaviors that are observable at individual and population levels. Multiple causal pathways are im…
APHA-2017-1678-3839-6000	2017	Mental Health	1. Climate change and its impacts on human health	8. Stress and mental illness	Trauma signature of a climate-change-related natural disaster: 2016 Hurricane Matthew impacting Haiti ||| Introduction: Hurricane Matthew was the most powerful tropical cyclone of the 2016 Atlantic Basin season, bringing severe impacts to multiple nations including direct landfalls in Cuba, Haiti, Bahamas, and the United States. Haiti experienced the greatest loss of life and population disruptio…
APHA-2017-1678-3860-4900	2017	Mental Health	1. Climate change and its impacts on human health, 3. Adaptation and resilience, 4. Disaster preparedness and emergency response, 17. Global health and international perspectives	8. Stress and mental illness	A Pyramid Train-the-Trainer Model for Intervention in Climate Change Related Natural Disaster in a Developing Country ||| Background/Issues: In October 2016, another devastating natural disaster occurred in Haiti when Hurricane Matthew hit the southern shores of this small island nation. This, on top of the disaster and devastation that occurred in the country six years earlier, with the massive …
APHA-2017-1678-3873-8800	2017	Mental Health	12. Workforce development	12. Other and non-specific health outcomes	Addressing Our Service â€œClimateâ€: Using Recovery-Oriented Practices to Promote Positive Health Outcomes ||| â€œClimateâ€ does not mean just external meteorological events, but also the prevailing conditions, attitudes, assumptions, and practices within an organization or service system. These internal climates can profoundly impact both those who use the services and those who work in them. …
APHA-2017-1678-3895-6400	2017	Mental Health	1. Climate change and its impacts on human health, 14. Community engagement, partnerships, collaboration, 18. Policy and advocacy efforts	8. Stress and mental illness	Mental health, Well-being and the Global Sustainable Development Agenda: Policy, Programs and Partnerships in Action ||| This presentation describes major initiatives regarding programs, policy and partnerships, that are underway related to achieving the target of promoting mental health and well-being (MHWB) in the new global agenda, highlighting the cross-cutting nature with other goals, includ…
APHA-2017-1678-3904-3100	2017	Mental Health	1. Climate change and its impacts on human health	8. Stress and mental illness	Climate change and vulnerable populations: Community and societal mental health impacts and disparities ||| This session will describe the mental health effects of climate change both short and long term, on communities and society: acute and chronic, the stressors that accumulate in the aftermath of a disaster, and the impacts that natural disaster have on social relations, with consequences for…
APHA-2017-1678-3925-6300	2017	Mental Health	1. Climate change and its impacts on human health, 2. Environmental justice/equity, energy justice, climate justice, and vulnerable populations, 21. Health outcomes most impacted by climate change (e.g., respiratory illnesses/diseases, asthma, COPD, allergies, heat-related illness/death, heat stress/stroke, cardiovascular disease / heart attacks or disease / stroke, injuries and drowning, vector-…	8. Stress and mental illness	Impact of Climate Change on Vulnerable Communities ||| Climate change can have grave consequences for the mental health of affected populations. This is true for those experiencing extreme weather events as well as for those experiencing the slow impact of changing climate such as increasing dry spells, decreasing crop yield, occasional flooding and wildfires etc. Using publicly available data on…
APHA-2017-1680-3723-2200	2017	Occupational Health and Safety	1. Climate change and its impacts on human health, 11. Occupational health and safety	8. Stress and mental illness	Disability Leaves for Diseases and Health Conditions Impacted by Climate Change ||| Background. The Centers for Disease Control and Prevention (CDC) identify several diseases and health conditions complicated by climate change. While economically and medically vulnerable populations are most at-risk, climate-impacted health problems will disrupt work patterns for many employees. This makes climat…
APHA-2017-1680-3790-0300	2017	Occupational Health and Safety	11. Occupational health and safety	12. Other and non-specific health outcomes	Injury and Illness in the Alaskan Seafood Processing Industry: Analysis of Workersâ€™ Compensation Claims, 2014-2015 ||| Background and Objectives In Alaska, seafood is an extremely valuable resource. The processing industry plays a critical role in the supply chain that brings seafood to market. However, few studies have addressed this industryâ€™s occupational health and safety. As Arctic envir…
APHA-2017-1680-3799-9300	2017	Occupational Health and Safety	1. Climate change and its impacts on human health, 11. Occupational health and safety	12. Other and non-specific health outcomes	Occupational Safety and Health and the Climate Crisis Response ||| Direct health effects of global warming have received recent attention, but indirect effects regarding occupational safety and health are also a concern as to the response to global warming. These effects include occupational exposures to hazards associated with both mitigation and adaptation strategies. Mitigation involves green …
APHA-2017-1680-3803-5900	2017	Occupational Health and Safety	11. Occupational health and safety	2. Asthma and allergies	Climate change impacts on agricultural worker health and safety ||| Background and objectives: Climate change is a human health problem of enormous proportions, especially for individuals working primarily outside. Existing literature acknowledges farmworkers as an at-risk population. Our objective is to describe climate-driven changes to agricultural practices in Western agriculture and the heal…
APHA-2017-1680-3809-9500	2017	Occupational Health and Safety	5. Extreme weather events (e.g. extreme heat, heat waves, hurricanes, droughts, floods, severe storms); sea-level rise; wildfires, 11. Occupational health and safety	8. Stress and mental illness	Mindfulness training to reduce PTSD among firefighters in Salt Lake County, Utah ||| A 2016 study reported that human-induced climate change is responsible for doubling the area affected by forest fires in the western United States over the last 30 years. Due to the daily stressors and trauma associated with their jobs, firefighters experience higher rates of adverse health outcomes compared to t…
APHA-2017-1680-3811-2800	2017	Occupational Health and Safety	11. Occupational health and safety	13. No health outcomes	Incivility, bullying, and workplace violence prevention: It's everyone's responsibility ||| Incivility, bullying and workplace violence is commonplace among healthcare workers, including nurses who make up the largest workforce in the industry. Stress related to climate change can certainly change oneâ€™s behavior and exhibit itself in the workplace. Workplace violence is physically and psycholog…
APHA-2017-1680-3815-8800	2017	Occupational Health and Safety	11. Occupational health and safety	13. No health outcomes	Evaluating Urban Safety via Metabolism: A Case of South Korea ||| Urban safety has been considered as one of the major policy objectives for city governments, but no consensus has been made on the concept of urban safety as it covers not only man-made and occupational safety but also natural and environmental safety. Despite a growing number of research efforts on urban metabolism and sustainabil…
APHA-2017-1680-3833-3900	2017	Occupational Health and Safety	4. Disaster preparedness and emergency response, 11. Occupational health and safety	8. Stress and mental illness	Pre-, Peri-, and Post- Deployment Preparedness and Experiences of US Health Care Volunteers to the West Africa Ebola Epidemic ||| Background: Climate change is increasing the risk of infectious disease outbreaks worldwide. The purpose of this qualitative study was to assess the preparedness and experiences of healthcare workers who volunteered to provide care during the 2014-2015 Ebola Virus Dise…
APHA-2017-1680-3845-0300	2017	Occupational Health and Safety	1. Climate change and its impacts on human health, 11. Occupational health and safety, 9. One Health, biological hazards, microbial pathogens, biotoxins, parasites	7. Infectious disease	National Institute of Environmental Health Sciences (NIEHS) Worker Training Program (WTP) & Infectious Disease: Pathogen Safety Data (PSD) Training Pilot Data ||| Background: The role of climate in infectious disease (ID) dynamics may impact, directly or indirectly, pathogen interaction, viability, and human transmission. These changes may propagate outbreaks such as Influenza, Lyme disease, Zika…
APHA-2017-1680-3845-4200	2017	Occupational Health and Safety	11. Occupational health and safety	3. Heat-related illness, stress, and death	Trends in the incidence rate of non-fatal heat stress among metal and nonmetal miners, 1983-2014 ||| Mining remains a job that is strenuous for some and requires miners to work in full sun for 8 to 10 hour shifts. These are conditions that could result in heat stress so we decided see whether there were many incidents. Data, Methods. All mine operators in the U.S. are required to report occupatio…
APHA-2017-1680-3851-2600	2017	Occupational Health and Safety	5. Extreme weather events (e.g. extreme heat, heat waves, hurricanes, droughts, floods, severe storms); sea-level rise; wildfires, 11. Occupational health and safety, 21. Health outcomes most impacted by climate change (e.g., respiratory illnesses/diseases, asthma, COPD, allergies, heat-related illness/death, heat stress/stroke, cardiovascular disease / heart attacks or disease / stroke, injuries…	13. No health outcomes	Full Session: Heat exposure of US farmworkers: Public health issues foreshadowing climate change ||| This is an abstract for a 90 minute session of experts discussing the compelling public health issues related to heat exposure among agricultural workers in the United States. Climate change impacts the vulnerability of all outdoor workers; farmworkers in particular are four times more likely to d…
APHA-2017-1680-3851-5800	2017	Occupational Health and Safety	11. Occupational health and safety	13. No health outcomes	Physiologic and Environmental Monitoring of Heat Hazards in the Girasoles Study of Florida Farmworkers ||| Background and Objective: Research is needed to characterize the heat hazards faced by vulnerable worker populations and to develop interventions to protect their health. The objective of this presentation is to characterize the physiologic heat stress response to occupational heat stress an…
APHA-2017-1680-3851-7500	2017	Occupational Health and Safety	1. Climate change and its impacts on human health, 11. Occupational health and safety, 14. Community engagement, partnerships, collaboration	3. Heat-related illness, stress, and death	Community based research on heat-related illness in Florida farmworkers ||| background: The long-standing mission of the Farmworker Association of Florida (FWAF) is to empower farmworkers and rural low-income communities to confront social, political, economic, health, and environmental justice issues impacting their lives. One important strategy to accomplish this mission has been collaboration …
APHA-2017-1680-3851-8800	2017	Occupational Health and Safety	1. Climate change and its impacts on human health	13. No health outcomes	Clinicians' role in addressing climate-related health conditions ||| background and objectives: Clinicians play an increasingly important role in understanding the health impacts of rising global temperatures; the cascade of symptoms and conditions associated with heat-related illness (HRI); and the interaction of heat exposure and vulnerability factors such as age, chronic health conditions, and…
APHA-2017-1680-3851-9700	2017	Occupational Health and Safety	11. Occupational health and safety	3. Heat-related illness, stress, and death	Development of a multi-level intervention to prevent adverse heat health effects in agricultural workers ||| background: The burden of adverse heat health effects in outdoor agricultural workers is substantial. Potential risk factors for adverse heat health effects have been described at individual, workplace, and community levels. We discuss work that has characterized these factors and that inf…
APHA-2017-1659-3955-9800	2017	Epidemiology	5. Extreme weather events (e.g. extreme heat, heat waves, hurricanes, droughts, floods, severe storms); sea-level rise; wildfires	13. No health outcomes	Welcome and Introduction ||| ||| Public Health Opportunities to Achieve Health Equity and Prevent Adverse Health Impacts of Climate Change: What is the Epidemiologic Science? ||| Epidemiology ||| AbsID: 395598
APHA-2017-1680-3846-7300	2017	Occupational Health and Safety	11. Occupational health and safety, 18. Policy and advocacy efforts	13. No health outcomes	COSH Policy Platform - Defending Health and Safety for all Workers in 2017 ||| National COSH is a lead organization to coordinate grassroots activities to defend worker health and safety protections. In 2009, National COSH spearheaded a campaign to urge the new Obama administration to elevate worker health and safety issues for all workers. Even though 2017 presents a very different and challengi…
APHA-2017-1691-3955-7700	2017	APHA Featured Sessions	12. Workforce development	13. No health outcomes	Making a Living on a Living Planet ||| I will present two brief cases studies of successful just transitions, and discuss the broader concept and describe what's needed to navigate the coming decades in a way that is just and equitable. I will draw on our study, Just Transition: What Is It, as a guide. This study included in depth interviews with 20 practitioners from around the country. I will d…
APHA-2017-1681-3932-5700	2017	Peace Caucus	5. Extreme weather events (e.g. extreme heat, heat waves, hurricanes, droughts, floods, severe storms); sea-level rise; wildfires, 14. Community engagement, partnerships, collaboration	13. No health outcomes	Global militarism, nuclear weapons, and climate change ||| This presentation will cover current issues of global militarization including nuclear weapons proliferation, and their related bi-directional impacts on climate change. The presentation will, on one hand, review the growing understanding of the relationship between global warming and issues of water, food and other resource scarcity that…
APHA-2017-1680-3855-7700	2017	Occupational Health and Safety	11. Occupational health and safety	13. No health outcomes	Effects of Global Warming on Work-Rest Routines for Crop Workers in Appalachia ||| Background: Workers in outdoor occupations are expected to be at high risk of increased morbidity and mortality, and diminished productivity, as a result of global warming in the 21st century. A previous modelling study of geographic variations in heat-related mortality risk in projected U.S. populations mid-centur…
APHA-2017-1680-3860-2200	2017	Occupational Health and Safety	11. Occupational health and safety, 17. Global health and international perspectives, 20. Health communication, health education, health literacy, 21. Health outcomes most impacted by climate change (e.g., respiratory illnesses/diseases, asthma, COPD, allergies, heat-related illness/death, heat stress/stroke, cardiovascular disease / heart attacks or disease / stroke, injuries and drowning, vecto…	13. No health outcomes	Asbestos: TSCA progress and pushback in a changing political climate ||| When President Obama signed in June 2016 the much-needed amendments to the Toxic Substances Control Act of 1976, he spoke to the dire need for the legislation. To punctuate his remarks, he noted that TSCA was so weak that the Environmental Protection Agency (EPA) did not succeed at banning asbestos under the old law. From 19…
APHA-2017-1680-3860-9000	2017	Occupational Health and Safety	1. Climate change and its impacts on human health, 11. Occupational health and safety, 2. Environmental justice/equity, energy justice, climate justice, and vulnerable populations	3. Heat-related illness, stress, and death	Classification of heat-related illness symptoms among Florida farmworkers ||| Background and Objective: Farmworkers frequently working in hot and humid environments and have an increased risk of heat-related illness (HRI) if their thermoregulatory capabilities are overwhelmed. The manifestation of heat-related physiologic symptoms can escalate into life-threatening events. We compare HRI symptoms…
APHA-2017-1680-3862-6200	2017	Occupational Health and Safety	11. Occupational health and safety	1. Respiratory illnesses, diseases, and COPD, 9. Cancer	Caring for chronic asbestos related pulmonary disease: Impacts of climate change ||| The Center for Asbestos Related Disease (CARD), in Libby, Montana follows more than 7,000 individuals exposed occupationally and environmentally to Libby amphibole asbestos (LAA). Exposures occurred over 70 years from local mining of asbestos-contaminated vermiculite, until 1990. High incidences of lung cancer an…
APHA-2017-1680-3862-8000	2017	Occupational Health and Safety	11. Occupational health and safety	13. No health outcomes	NIEHS WTP Disaster Site Trainer and Researcher Deployment Guides ||| Extreme weather events caused or influenced by climate change will clearly become a heavy burden to all workers across the country. Disaster sites can be austere environments in which local infrastructure is completely overwhelmed. Thus, responders to these events and disasters face hazardous environments and are at high risk fo…
APHA-2017-1680-3867-0000	2017	Occupational Health and Safety	5. Extreme weather events (e.g. extreme heat, heat waves, hurricanes, droughts, floods, severe storms); sea-level rise; wildfires	13. No health outcomes	Full Session: Worker Vulnerability and Preparedness for Severe Weather Events: Capacity Building and Response from the NIEHS Worker Training Program ||| This is an abstract for a 90-minute session. Worker exposure to hazards such as mold, asbestos, and debris is part of natural disaster response, and skilled workers are critical for safe rescue and clean-up operations. The changing climate is exp…
APHA-2017-1680-3867-1400	2017	Occupational Health and Safety	1. Climate change and its impacts on human health, 11. Occupational health and safety	1. Respiratory illnesses, diseases, and COPD, 3. Heat-related illness, stress, and death, 6. Vector-borne disease, 7. Infectious disease, 8. Stress and mental illness	Climate Change Vulnerability Assessment for Worker Safety and Health ||| Outdoor workers, such as those in the construction, energy, or public service industries, and some indoor workers, such as manufacturing production industries, are among the populations that will be more severely impacted by climate change, especially since they are more frequently exposed to hazardous materials or hazardous…
APHA-2017-1680-3867-3100	2017	Occupational Health and Safety	5. Extreme weather events (e.g. extreme heat, heat waves, hurricanes, droughts, floods, severe storms); sea-level rise; wildfires, 11. Occupational health and safety	12. Other and non-specific health outcomes	Building the Capacity of Workers to Safely Respond to Floods and Hurricanes: Reviewing a decade of Historical Data from a National Worker Training Program ||| Building national capacity of workers ready to safely respond to severe weather events is an ongoing component of preparedness, and will become increasingly important as climate-related impacts become stronger and more frequent. This analys…
APHA-2017-1680-3867-4100	2017	Occupational Health and Safety	4. Disaster preparedness and emergency response, 11. Occupational health and safety, 14. Community engagement, partnerships, collaboration	13. No health outcomes	Disaster Worker Training: Drawing on Past Experiences for Preparedness for the Future by the International Chemical Workers Union Council ||| The International Chemical Workers Union Council (ICWUC) has developed worker trainers who have become active and engaged in conducting training, improving their workplace through their unions and who have conducted disaster preparedness and recovery traini…
APHA-2017-1680-3871-3100	2017	Occupational Health and Safety	11. Occupational health and safety	3. Heat-related illness, stress, and death	Knowledge, attitudes, practices and toxicity symptoms in pesticide applicators in the settings of climate changes: A cross sectional study from North-Eastern Italy ||| The purpose of this cross-sectional study was to assess farm workersâ€™ knowledge, attitudes and practices (KAP) regarding pesticide handling in the Autonomous Province of Trento, North-Eastern Italy. The mean age of the 260 partic…
APHA-2017-1680-3873-5100	2017	Occupational Health and Safety	11. Occupational health and safety	9. Cancer	Sun safety practices among Agricultural Workers in the wake of climate changes ||| Agricultural workers (AWs) are at high risk for skin cancer, and high levels of exposure to solar and ultraviolet radiations (SR/UVR) have been described as main occupational risk factors. However, determinants of sun protective behaviors in the European settings are lacking. In order to evaluate sun safety knowled…
APHA-2017-1680-3875-2000	2017	Occupational Health and Safety	1. Climate change and its impacts on human health, 5. Extreme weather events (e.g. extreme heat, heat waves, hurricanes, droughts, floods, severe storms); sea-level rise; wildfires, 11. Occupational health and safety	3. Heat-related illness, stress, and death	Heat stress as a potential cause of kidney disease among Central American workers ||| Over the past two decades, an epidemic of chronic kidney disease (CKD), known as Mesoamerican Nephropathy (MeN), has caused the death of more than 20,000 Central American residents, who are mainly young males working in the sugarcane industry and other agricultural and manual labor occupations. The cause(s) of M…
APHA-2017-1680-3877-4700	2017	Occupational Health and Safety	11. Occupational health and safety	13. No health outcomes	A deep dive: Understanding the key provisions of the reformed TSCA ||| The 1976 version of TSCA failed to protect human health or the environment from toxic chemicals. The failure of TSCA resulted in three gaps in U.S. chemicals policy: a gap in data on the risks posed by chemicals to which workers and the public are exposed, a gap in the ability of the federal government to identify and take act…
APHA-2017-1680-3883-5300	2017	Occupational Health and Safety	11. Occupational health and safety, 21. Health outcomes most impacted by climate change (e.g., respiratory illnesses/diseases, asthma, COPD, allergies, heat-related illness/death, heat stress/stroke, cardiovascular disease / heart attacks or disease / stroke, injuries and drowning, vector-borne disease, infectious disease, stress and mental illness, cancer, children health, maternal health, morta…	3. Heat-related illness, stress, and death	Can Hotter Climates with Increasing Ambient Temperatures Potentiate the Effect of Agricultural Toxicants in the Chronic Kidney Disease (CKD) Epidemic in El Salvador? ||| Objective: To discuss the role of climate change and excessive exposure to heat in potentiating the effect of agricultural toxicants associated with the CKD epidemic in El Salvador. In El Salvador, (population 6.3 million) more t…
APHA-2017-1680-3884-9500	2017	Occupational Health and Safety	1. Climate change and its impacts on human health, 11. Occupational health and safety	12. Other and non-specific health outcomes	Interplay between Climate Change and Heat Stress in the Chronic Kidney Disease (CKD) epidemic in Sri Lanka ||| The objective of this presentation is to demonstrate the interplay of known risk factors related to the use (and misuse) of agrochemicals with climate change and severe heat stress resulting in a major epidemic of agricultural nephropathy. Over the last two decades, Sri Lanka has witness…
APHA-2017-1680-3886-0600	2017	Occupational Health and Safety	1. Climate change and its impacts on human health, 11. Occupational health and safety, 17. Global health and international perspectives	13. No health outcomes	Full Session: Global Epidemic of Chronic Kidney Disease (CKD) in Central America, Sri Lanka and India and the Synergistic Role of Agro Chemicals and Heat Stress and Climate change ||| 90-minute session, OHS In recent decades, growing concern has arisen about CKD of unknown etiology (CKDu) emerging in Sri Lanka, India and some Central American countries such as El Salvador, Nicaragua, Costa Rica a…
APHA-2017-1680-3888-4900	2017	Occupational Health and Safety	11. Occupational health and safety	13. No health outcomes	â€œWhoâ€™s taking care of us?â€: The effects of caring work on Home Health Aidesâ€™ well-being ||| Background: Efforts to improve home care workersâ€™ health and job retention often focus on economic and physical well-being (wages, benefits, safety training/equipment). However, the intimate labor aides perform deeply affects emotional well-being. This study examined home health aidesâ€™ (HHAsâ€™…
APHA-2017-1680-3893-6700	2017	Occupational Health and Safety	1. Climate change and its impacts on human health, 11. Occupational health and safety	3. Heat-related illness, stress, and death	Comparative prevalence of Heat-related illnesses (HRIs) in outdoor and indoor tomato workers ||| Background: Outdoor workers, especially farmworkers who harvest crops in the field, are at high risk of climate-sensitive health outcomes such as heat-related illnesses (HRIs). To quantify the risk of HRIs in outdoor work, we compare the prevalence of signs and symptoms of HRIs among farmworkers who p…
APHA-2017-1680-3899-7800	2017	Occupational Health and Safety	11. Occupational health and safety, 14. Community engagement, partnerships, collaboration, 21. Health outcomes most impacted by climate change (e.g., respiratory illnesses/diseases, asthma, COPD, allergies, heat-related illness/death, heat stress/stroke, cardiovascular disease / heart attacks or disease / stroke, injuries and drowning, vector-borne disease, infectious disease, stress and mental i…	5. Injuries and drowning, 8. Stress and mental illness, 12. Other and non-specific health outcomes	Seafood worker health and safety in Gulf coast communities ||| Surveillance studies with Gulf coast fishers, crabbers, shrimpers, and oyster and clam harvesters are underway as part of a new NIOSH Southeastern Coastal Center for Agricultural Health and Safety at University of Florida. The goal is to identify risk factors associated with fatal and non-fatal injuries, and points of intervention in …
APHA-2017-1680-3903-1200	2017	Occupational Health and Safety	1. Climate change and its impacts on human health, 3. Adaptation and resilience, 11. Occupational health and safety, 21. Health outcomes most impacted by climate change (e.g., respiratory illnesses/diseases, asthma, COPD, allergies, heat-related illness/death, heat stress/stroke, cardiovascular disease / heart attacks or disease / stroke, injuries and drowning, vector-borne disease, infectious di…	13. No health outcomes	Assessing Resilience and Vulnerability to Climate Change Among Hispanic or Latino Workers in Chicago ||| The collective body of knowledge on climate change spans nearly three decades and includes the various perspectives of several disciplines. The more we learn about climate change and its manifestations, the more ominous the implications are for public health. Historically, sudden changes in th…
APHA-2017-1680-3903-5700	2017	Occupational Health and Safety	11. Occupational health and safety	13. No health outcomes	Lessons from the West Africa Ebola Outbreak and Recommended Strategies for Effective Healthcare Volunteerism on Medical Missions ||| Background: Infectious disease outbreaks are increasing in frequency and severity. This is in part due to better reporting, population growth, and climate change. An example of this was the 2013â€“2016 West Africa Ebola epidemic that plagued Guinea, Liberia, and Sie…
APHA-2017-1680-3908-5800	2017	Occupational Health and Safety	11. Occupational health and safety, 18. Policy and advocacy efforts	13. No health outcomes	Full Session: Making TSCA matter to workers & families ||| This is an abstract for a 90-minute session. In a rare bi-partisan vote in 2016, Congress passed overwhelmingly and President Obama signed sweeping changes to the Toxic Substances Control Act of 1976 (TSCA). The amendments to TSCA direct EPA to ensure that chemicals do not pose an unreasonable risk of injury to health, and for the first t…
APHA-2017-1680-3913-0300	2017	Occupational Health and Safety	11. Occupational health and safety	3. Heat-related illness, stress, and death	A critical review of the theoretical and empirical literature on indoor heat illness prevention standards ||| Background: Climate change creates new environmental issues for the workplace. The Cal/OSHA is preparing a draft standard to minimize heat-related illness and injury among indoor workers. Indoor heat stress could lead to morbidity and mortality of workers as well as economic burden and im…
APHA-2017-1680-3923-1200	2017	Occupational Health and Safety	11. Occupational health and safety	13. No health outcomes	Use of Wearable Sensor Technology as a Surveillance Tool to Measure Climate-related Changes in Heat Exposure among Outdoor Workers ||| Climate-related increases in global mean temperature and intensification of heat waves present a significant threat to occupational workers, especially those who engage in exertional activities or spend the majority of their workday outdoors. An explicit examinati…
APHA-2017-1681-3861-4100	2017	Peace Caucus	1. Climate change and its impacts on human health	13. No health outcomes	Advances in epidemiologic methods for war research ||| One barrier to viewing war as a health problem is that we donâ€™t comprehensively count or report the many ways in which armed conflict undermines health. The Institute for Health Metrics and Evaluation names â€œcollective violence and legal interventionâ€ as a cause of death and disability; for 2015, the IHMEâ€™s website attributes 12.3 mil…
APHA-2017-1681-3931-7700	2017	Peace Caucus	5. Extreme weather events (e.g. extreme heat, heat waves, hurricanes, droughts, floods, severe storms); sea-level rise; wildfires, 15. Ecosystem disruptions, changes in environment and habitat, 16. Population displacement, 17. Global health and international perspectives	13. No health outcomes	Weapons development, sea level rise, and Pacific epidemics ||| In the post-war period (1947-1958), the Marshall Islands were used for testing the U.S. nuclear arsenal. Subsequently, they have been used to test ballistic missiles and the weaponization of space. Weapons development has displaced Marshallese people within their archipelago, and has contributed to the social production of diseases su…
APHA-2017-1681-3932-6500	2017	Peace Caucus	1. Climate change and its impacts on human health	12. Other and non-specific health outcomes	Climate Change and Collective Violence ||| Climate change is creating many adverse consequences for public health, including increasing the risk of collective violence. There is increasing evidence for an association between climate change and the risk of collective violence, including many individual studies in the public health and scientific literature and at least two large meta-analyses, whi…
APHA-2017-1681-3932-7300	2017	Peace Caucus	2. Environmental justice/equity, energy justice, climate justice, and vulnerable populations	13. No health outcomes	Standing Rock: An Indigenous Perspective on American Indian Protests Against the Dakota Access Pipeline ||| The Dakota Access Pipeline is proposed to transmit oil, up to 570,000 barrels daily, from North Dakota to southern Illinois, including under the Mississippi and Missouri rivers and under a lake and land of the Standing Rock Sioux Tribe. The pipeline, if built, would threaten the environment…
APHA-2017-1682-3804-9800	2017	Population, Reproductive and Sexual Health	1. Climate change and its impacts on human health, 20. Health communication, health education, health literacy, 21. Health outcomes most impacted by climate change (e.g., respiratory illnesses/diseases, asthma, COPD, allergies, heat-related illness/death, heat stress/stroke, cardiovascular disease / heart attacks or disease / stroke, injuries and drowning, vector-borne disease, infectious disease…	6. Vector-borne disease, 7. Infectious disease, 10. Children's health, maternal health, and adverse birth outcomes (preterm, low birth weight)	Perspectives on preventing sexual transmission of Zika virus in Florida ||| Objectives: The emergence of Zika virus is of public health significance given its association with congenital anomalies. While primarily mosquito-borne, Zika can also be transmitted sexually, which may impact reproductive planning and contraception use for individuals living in affected areas, such as Florida. The object…
APHA-2017-1682-3913-9300	2017	Population, Reproductive and Sexual Health	2. Environmental justice/equity, energy justice, climate justice, and vulnerable populations	13. No health outcomes	Intersectionality and reproductive autonomy in a peri-urban community in Ecuador; Identifying barriers to family planning to reduce climate change risks ||| -introduction- Globally, women living in poverty are five times more likely to have an unintended pregnancy. Ecuador's official unintended birth rate is 36%, but estimates for those living in poverty are as high as 63%. Ecuador has the second…
APHA-2017-1683-3782-0000	2017	Public Health Education and Health Promotion	1. Climate change and its impacts on human health, 2. Environmental justice/equity, energy justice, climate justice, and vulnerable populations, 20. Health communication, health education, health literacy	13. No health outcomes	Climate Change Tools and Resources for Community Health Workers Serving Disadvantaged Communities ||| Although climate change affects us all, some populations such as communities of color, immigrants, and those with limited resources are more vulnerable than others. There is not enough information on climate change for these communities, and the little information that exits is either not practic…
APHA-2017-1683-3805-8000	2017	Public Health Education and Health Promotion	20. Health communication, health education, health literacy, 1. Climate change and its impacts on human health	13. No health outcomes	Twitter Coverage of Climate Change and Health before and after the 2016 US Presidential Election ||| News is increasingly being communicated through Twitter, a valuable source for the spread of climate change awareness. This is particularly the case given the increasing attention to Twitter with its use by President Trump. Twitter messages were queried before, during, and after the November 8th, …
APHA-2017-1683-3818-1800	2017	Public Health Education and Health Promotion	1. Climate change and its impacts on human health, 2. Environmental justice/equity, energy justice, climate justice, and vulnerable populations, 3. Adaptation and resilience, 5. Extreme weather events (e.g. extreme heat, heat waves, hurricanes, droughts, floods, severe storms); sea-level rise; wildfires, 7. Air pollution/air quality issues (e.g., smoke, particulate matter, ozone, allergens, polle…	13. No health outcomes	Climate Smart Missoula: A Community Response to Crisis and Opportunity ||| problem statement: Climate change impacts are upon us in the American West. Higher temperatures, longer wildfire seasons, and intense weather patterns require consideration and planning. In Missoula, Montana, residents created a community Climate Action Plan addressing both climate mitigation and preparedness, emphasizing …
APHA-2017-1683-3854-9800	2017	Public Health Education and Health Promotion	18. Policy and advocacy efforts, 20. Health communication, health education, health literacy, 14. Community engagement, partnerships, collaboration	13. No health outcomes	Public Health 3.0 and Health in All Policies (HiAP) in a Time of Change: Finding Common Ground to Advance Health Education ||| Over 1,000 health education specialists and many more health educators in Georgia generate high demand for training to implement evidence-based strategies. Aligning with Public Health 3.0, this session discusses how Georgia Society for Public Health Education (GASOPHE) eq…
APHA-2017-1683-3862-5600	2017	Public Health Education and Health Promotion	13. Role of public health in addressing climate change	13. No health outcomes	A Climate for Health: Supporting Youth Health Career Exploration through the Rust College Health Explorers Program ||| Cultivating high school youthsâ€™ interest in Public Health careers requires creating a climate of health. A climate of health surrounds young people with training, interactive experiences, leadership opportunities, mentors and other supports that make becoming health professiona…
APHA-2017-1683-3865-8700	2017	Public Health Education and Health Promotion	20. Health communication, health education, health literacy	13. No health outcomes	Lessons Learned in Climate and Health Communication and Stakeholder Engagement ||| Since 2012, the Center for Disease Prevention and Control (CDC) has funded 18 Climate and Health Grantees to build the capacity of public health systems to plan and prepare for climate change. The grantees have identified many challenges related to communicating climate change and engaging stakeholders within their…
APHA-2017-1683-3869-3300	2017	Public Health Education and Health Promotion	12. Workforce development	13. No health outcomes	Advocacy at the state legislature: Practice-based learning to develop professional competency in public health students ||| Advocating for services is a competency that is emphasized across professional preparation for public health workers. In response, an academic Public Health Program offered an extracurricular experience for students to advocate for dedicated, stable funding for communicable …
APHA-2017-1683-3875-3300	2017	Public Health Education and Health Promotion	1. Climate change and its impacts on human health, 6. Climate mitigation (e.g., emissions reduction; co-benefits; renewable energy; fossil fuels), 7. Air pollution/air quality issues (e.g., smoke, particulate matter, ozone, allergens, pollen, air toxics), 14. Community engagement, partnerships, collaboration, 20. Health communication, health education, health literacy	13. No health outcomes	Story to action: The use of entertainment-education radio soap opera â€˜Ek Zindagi Aisi Bhiâ€™ to mobilize people to act on effects of climate change on health ||| While the world encounters adversities of climate change, India alone burdens more than 1.2 million premature deaths every year and increasing prevalence of diseases due to choking air pollution and polluted water. Ek Zindagi Aisi Bhi,…
APHA-2017-1683-3880-9900	2017	Public Health Education and Health Promotion	20. Health communication, health education, health literacy, 19. Use of data, tools	13. No health outcomes	Bringing Climate and Health Literacy into the Classroom ||| National polls in the United States show low public awareness of how climate change affects peopleâ€™s health. STEM educational materials can be enhanced by information on the relevance earth observations to societal concerns like health, both providing a means to engage students and increase their climate health literacy. The National I…
APHA-2017-1683-3892-0500	2017	Public Health Education and Health Promotion	14. Community engagement, partnerships, collaboration	13. No health outcomes	NGO, Government, and Academic Collaboration: Working with rural landowners on a social marketing campaign ||| Forests in the United States provide a myriad of public benefits. An immense range of American forestland is owned by families and individuals all across the country, collectively referred to as family forest owners. Trends show that large parcels of land will be subdivided, creating a qu…
APHA-2017-1683-3896-7700	2017	Public Health Education and Health Promotion	20. Health communication, health education, health literacy	13. No health outcomes	Hot or cold: #climatechange vs. #globalwarming societal sentiment portrayed in visuals on Instagram and Pinterest ||| Background: The terms climate change and global warming are often used interchangeably by news outlets to describe the changes taking place in the earthâ€™s climate. Much of the public conversation has been taking place on social media, and sentiment analysis on Twitter has shown …
APHA-2017-1683-3905-2300	2017	Public Health Education and Health Promotion	2. Environmental justice/equity, energy justice, climate justice, and vulnerable populations, 6. Climate mitigation (e.g., emissions reduction; co-benefits; renewable energy; fossil fuels)	13. No health outcomes	Increasing climate change impacts on an already vulnerable New Orleans: A health impact assessment of Entergy New Orleansâ€™ proposed natural gas power plant ||| Background: The Louisiana Public Health Institute and the Alliance for Affordable Energy conducted a health impact assessment (HIA) about Entergy New Orleansâ€™ [ENO] proposed natural gas power plant in New Orleans East. The HIA sought t…
APHA-2017-1683-3914-3600	2017	Public Health Education and Health Promotion	20. Health communication, health education, health literacy	13. No health outcomes	From climate change to vaccination safety: Teaching information literacy in an undergraduate epidemiology course ||| â€œFake newsâ€ and â€œalternative factsâ€ are now ubiquitous terms. Teaching information and scientific literacy is essential if we expect students to become well-informed citizens prepared to navigate todayâ€™s digital landscape, political climate, and 24-hour cable news cycle. …
APHA-2017-1683-3949-5400	2017	Public Health Education and Health Promotion	1. Climate change and its impacts on human health, 2. Environmental justice/equity, energy justice, climate justice, and vulnerable populations	13. No health outcomes	Health Equity: The State of Communities ||| Scientist have established that â€œhealth is a human right.â€ Health equity is the principle underlying a commitment to reduceâ€”and, ultimately, eliminateâ€”disparities in health. Therefore, building a culture of health equity is essential to human health, well-being, and our rights, which are threatened by socioeconomic disparities, climate change, m…
APHA-2017-1684-3755-9300	2017	Public Health Nursing	1. Climate change and its impacts on human health, 3. Adaptation and resilience, 5. Extreme weather events (e.g. extreme heat, heat waves, hurricanes, droughts, floods, severe storms); sea-level rise; wildfires, 12. Workforce development, 20. Health communication, health education, health literacy, 21. Health outcomes most impacted by climate change (e.g., respiratory illnesses/diseases, asthma, …	3. Heat-related illness, stress, and death	Nursing Educationâ€™s Response to Climate Change: Preparing for the Future ||| statement of the problem: In 2015, the White House called meetings with Deans of schools of nursing, medicine, and public health and with health professionals to include educational content about global climate change. Human health and climate reports such as the WHO Climate Change and Human Health, and the 2016 USGCRP…
APHA-2017-1684-3803-9400	2017	Public Health Nursing	1. Climate change and its impacts on human health, 13. Role of public health in addressing climate change, 20. Health communication, health education, health literacy	13. No health outcomes	Nurses at the forefront of climate change education and solutions ||| The healthcare sector contributes significantly to climate change through the energy and resources it consumes, the waste it generates, the buildings it operates, and the products and technologies it uses, (HCWH, 2016). An analysis published in the JAMA concluded that the US healthcare sector was responsible for 8 percent of th…
APHA-2017-1684-3804-8300	2017	Public Health Nursing	1. Climate change and its impacts on human health, 18. Policy and advocacy efforts	13. No health outcomes	Alliance of Nurses for Healthy Environments: Responding to our Changing Climate ||| Statement of the Problem: Climate change is recognized as the our greatest public health threat. It impacts our communities, families; nursing practice, education, research; and local, state and national policies. The Alliance of Nurses for Healthy Environments (ANHE), the only nursing organization dedicated to en…
APHA-2017-1684-3881-5700	2017	Public Health Nursing	1. Climate change and its impacts on human health, 2. Environmental justice/equity, energy justice, climate justice, and vulnerable populations, 10. Food security, nutrition, sustainable food systems	10. Children's health, maternal health, and adverse birth outcomes (preterm, low birth weight)	Climate changes food security for children: Food insecurity and poverty ||| Many communities are already dealing with food insecurity resulting from unpredictable precipitation patterns, increased incidence and severity of storms, and prolonged droughts that have reduced food production and the stability of food systems. A reduction in the availability food will increase the risk of hunger, malnu…
APHA-2017-1684-3883-9300	2017	Public Health Nursing	1. Climate change and its impacts on human health, 3. Adaptation and resilience, 14. Community engagement, partnerships, collaboration, 19. Use of data, tools	13. No health outcomes	Ahupua'a thinking: An indigenous knowledge approach to climate change adaptation ||| Background: Climate change threatens the natural environments and health of populations around the world, especially Pacific Island communities, which are at greatest risk. Indigenous knowledge provides traditional wisdom regarding the capacities and vulnerabilities of a local population. Such knowledge can be dr…
APHA-2017-1684-3908-6100	2017	Public Health Nursing	3. Adaptation and resilience, 4. Disaster preparedness and emergency response, 12. Workforce development	12. Other and non-specific health outcomes	Public Health in a Challenging Climate- Managing Program Administration, Partnerships, and Access to Care Utilizing Telehealth in Wyoming ||| The increasing rate of severe weather events nationally and the potential disruption these may cause to delivery of essential public health services calls for innovative and flexible solutions. Such events can impair mobility, access to resources, and prese…
APHA-2017-1684-3932-3500	2017	Public Health Nursing	1. Climate change and its impacts on human health, 2. Environmental justice/equity, energy justice, climate justice, and vulnerable populations, 5. Extreme weather events (e.g. extreme heat, heat waves, hurricanes, droughts, floods, severe storms); sea-level rise; wildfires, 13. Role of public health in addressing climate change, 14. Community engagement, partnerships, collaboration	3. Heat-related illness, stress, and death, 6. Vector-borne disease	Feeling Under the Weather? Climate Change and Health ||| Climate changes are causing major disruptions in how we live and our health. We are experiencing an increase in vector-borne diseases, heat-related illness, and violence as a result of extreme heat and warming trends as well as extreme weather conditions such as hurricanes; droughts; larger and hotter forest fires; flooding. These climate c…
APHA-2017-1684-3932-8400	2017	Public Health Nursing	2. Environmental justice/equity, energy justice, climate justice, and vulnerable populations	13. No health outcomes	Nursing, Advocacy, and Research: Finding Synergy in Protecting Vulnerable Populations ||| ||| Public Health Nursing Research - Climate, Health, and Vulnerable Populations ||| Public Health Nursing ||| AbsID: 393284
APHA-2017-1685-3888-3300	2017	Foot and Ankle Health	19. Use of data, tools	12. Other and non-specific health outcomes	Using patient pathways in specialst podiatric care to model carbon footprints: Initial steps from Scotland: ||| In Scotland, we have completed a national healthcare need assessment for specialist podiatric care services. The work used a patient pathway approach to understand expectations on services, specifically regarding the balance between service activity and changes in treatment profiles due…
APHA-2017-1685-3942-9200	2017	Foot and Ankle Health	1. Climate change and its impacts on human health	12. Other and non-specific health outcomes	Why Climate Change is Important to Consider for Podiatric Health ||| As discussed in the 2017 report, Medical Alert! Climate Change Is Harming Our Health, put out by The Medical Society Consortium on Climate & Health, changes in our climate affect several aspects of our health. In many ways, the changes in our climate have an effect on our feet. In this talk, I will discuss how the changes in our…
APHA-2017-1687-3720-9800	2017	APHA Student Assembly	1. Climate change and its impacts on human health, 5. Extreme weather events (e.g. extreme heat, heat waves, hurricanes, droughts, floods, severe storms); sea-level rise; wildfires, 19. Use of data, tools, 21. Health outcomes most impacted by climate change (e.g., respiratory illnesses/diseases, asthma, COPD, allergies, heat-related illness/death, heat stress/stroke, cardiovascular disease / hear…	4. Cardiovascular disease, heart attacks or disease, and stroke	Does Wind-Chill Temperature Better Predict Cardiovascular Disease Hospital Admissions than Temperature Alone during the Cold Weather Season ||| Climate change has become a major public health concern due to the effects of more severe and frequent extreme weather/events on human health. Most prior studies only examined heat effects and limited studies on cold weather were restricted to air tempera…
APHA-2017-1687-3805-5500	2017	APHA Student Assembly	1. Climate change and its impacts on human health, 9. One Health, biological hazards, microbial pathogens, biotoxins, parasites	13. No health outcomes	Tsunamis and superbugs: Exploring potential causal links between climate change and antimicrobial resistance ||| Background: The number of estimated deaths from climate change ranges from 250,000 per year between 2030 and 2050 to nearly 700,000 per year by 2030. Another global health threat, antimicrobial resistance (AMR), is estimated to claim 10 million lives per year by 2050 if six key health …
APHA-2017-1687-3852-0100	2017	APHA Student Assembly	1. Climate change and its impacts on human health	8. Stress and mental illness	Psychosocial consequences of climate change: An investigation of risks, impacts, and responses in Canada ||| Background: Climate change poses significant risks to psychosocial wellbeing; notably, those most at risk are marginalized populations. My research investigates the risks, impacts and responses of a changing climate on mental health in Canada with a specific focus on issues of equity and j…
APHA-2017-1687-3865-3100	2017	APHA Student Assembly	10. Food security, nutrition, sustainable food systems, 16. Population displacement	13. No health outcomes	Food insecurity and social capital in an urban informal settlement in Lima, Peru ||| Background: Migration, fueled in part by climate change, has resulted in the growth of urban informal settlements in Peru. Among these populations, little is known about food insecurity (FI), how FI is related to community characteristics, like social capital (SC), and how FI and SC interact to impact health. Met…
APHA-2017-1687-3876-0300	2017	APHA Student Assembly	9. One Health, biological hazards, microbial pathogens, biotoxins, parasites, 1. Climate change and its impacts on human health	7. Infectious disease	Climate Change and its Effect on Marine Bacterial Ecology and Human Infection ||| Introduction: Several studies have shown positive correlation between climate changeâ€™s effect on marine environments and population of Vibrio spp. bacteria. Greater population of the bacteria means greater occurrence of human infection through ingestion or exposure to seafood and contaminated water. We conducted t…
APHA-2017-1687-3881-5300	2017	APHA Student Assembly	5. Extreme weather events (e.g. extreme heat, heat waves, hurricanes, droughts, floods, severe storms); sea-level rise; wildfires, 9. One Health, biological hazards, microbial pathogens, biotoxins, parasites	13. No health outcomes	Sea level rise, coastal flooding and Vibrio: A perfect storm in Charleston SC ||| Background: Sea level rise with increased tidal flooding has extended Vibrio habitats. Limiting sale of oysters harvested April 1-October 31 has been demonstrated to reduce oyster-associated Vibrio infections. Oyster harvest is an economically important industry in coastal South Carolina, however. In 01/2017 the SC …
APHA-2017-1687-3882-0800	2017	APHA Student Assembly	14. Community engagement, partnerships, collaboration	12. Other and non-specific health outcomes	Sustainable Behavior Change: Lessons from the Comprehensive Rural Health Project, Jamkhed, India ||| Sustainable, healthy social and behavioral changes are critical to the well-being of individuals and communities. A study conducted in June-August 2017 with staff and villagers at a sustainable, effective, community health and development project will be presented. The projectâ€™s foundational pri…
APHA-2017-1687-3883-0500	2017	APHA Student Assembly	14. Community engagement, partnerships, collaboration, 20. Health communication, health education, health literacy	13. No health outcomes	Teach-In / Act Out: A student-led teach-in to facilitate activism on health, diversity, and environmental issues ||| Issues: As one of the nationâ€™s most demographically, zoologically, and ecologically diverse states, Hawaiâ€˜i is vulnerable to weakened protections for civil rights and the natural environment. In response to concerns raised about the recent political changes at the national leve…
APHA-2017-1687-3897-6600	2017	APHA Student Assembly	1. Climate change and its impacts on human health	9. Cancer	Examining Gaps in Holistic Cancer Survivorship Care in Iowa to Facilitate Creating the Healthiest Nation ||| Background: Despite the 2006 Institute of Medicineâ€™s recommendation that every cancer patient receive a survivorship care plan, no formal guidelines exist for holistic cancer survivorship care. Furthermore, within the United States, the number of cancer survivors is expected to increase …
APHA-2017-1687-3921-3300	2017	APHA Student Assembly	1. Climate change and its impacts on human health, 3. Adaptation and resilience, 14. Community engagement, partnerships, collaboration	13. No health outcomes	Complex Systems and Social Networks: Measuring the Impact of a Network Intervention on Rural Farmers in India ||| Background: Interventions can be seen as critical events in the history of a system that lead to the emergence of new social structures and relationships. Yet little research has examined the impact of social and health interventions on social networks and relationships. To address po…
APHA-2017-1690-3696-8800	2017	Spirit of 1848 Caucus	2. Environmental justice/equity, energy justice, climate justice, and vulnerable populations, 20. Health communication, health education, health literacy	12. Other and non-specific health outcomes	Introduction--Progressive pedagogy: Teaching about links between toxic politics and climate/environmental equity and public health ||| The Spirit of 1848 Progressive Pedagogy session is focused on: â€œTeaching about Links Between Toxic Politics and Climate/ Environmental Equity and Public Health.â€ Speakers will present on courses and training programs that variously seek to include (separately …
APHA-2017-1690-3696-8900	2017	Spirit of 1848 Caucus	2. Environmental justice/equity, energy justice, climate justice, and vulnerable populations	13. No health outcomes	Introduction-Planetary Emergencies: Climate Change & Toxic Politics â€“ And Global & Indigenous Fights for Health Equity & A Sustainable Future ||| The fight for health equity and a sustainable future in which all can truly thrive is more urgent than ever. Recognizing that we must root our work in the present in our understanding of the past and our vision for the future, the Spirit of 1848 Caucu…
APHA-2017-1690-3808-1600	2017	Spirit of 1848 Caucus	1. Climate change and its impacts on human health, 2. Environmental justice/equity, energy justice, climate justice, and vulnerable populations	13. No health outcomes	Introduction to Climate justice & toxic politics: Empirical research on effects on health equity and efforts to promote it ||| This presentation will contextualize the use of empirical research (qualitative, quantitative, or mixed methods) to examine Global climate change & toxic politicsâ€”and our urgent fights for health equity & a sustainable future. Possible topics include: (a) effects of Tru…
APHA-2017-1690-3834-7700	2017	Spirit of 1848 Caucus	1. Climate change and its impacts on human health, 3. Adaptation and resilience	13. No health outcomes	Universal Basic Income as a Tool for Resiliency, Mitigation, and Adaptation in the Face of Climate Change ||| Universal basic income programs have once again broken into the mainstream, primarily around the notion of mass automation. Although important, these narratives are too narrow sighted, only focusing on the economy. Research on anthropogenic climate change shows that a lack of access to re…
APHA-2017-1690-3841-4100	2017	Spirit of 1848 Caucus	1. Climate change and its impacts on human health, 2. Environmental justice/equity, energy justice, climate justice, and vulnerable populations	9. Cancer	Racial and geographic correlation between exposure to Valley Fever endemic areas and hospitalization and emergency department visits among Los Angeles County residents ||| Coccidioidomycosis, also known as Valley Fever, is more than a reemerging respiratory infection caused by inhalation of spores in the soil. This growing public health challenge exemplifies environmental racism brought on by cha…
APHA-2017-1690-3841-7800	2017	Spirit of 1848 Caucus	17. Global health and international perspectives	13. No health outcomes	Pedagogies for Social Advocacy: National Nurses Unitedâ€™s Certificate Program in Health Inequity and Care & Womenâ€™s Global Health Leadership ||| Background: National Nurses Unitedâ€™s (NNU) university certificate programs are the first of their kind to comprehensively develop understanding of the underlying political, economic and environmental determinants of health from a registered nurseâ€™…
APHA-2017-1690-3842-0100	2017	Spirit of 1848 Caucus	2. Environmental justice/equity, energy justice, climate justice, and vulnerable populations	10. Children's health, maternal health, and adverse birth outcomes (preterm, low birth weight)	Native American Maternal & Child Health Burdens due to Fossil Fuel Contamination of Sacred, Treaty-Protected Lands: A Systematic Review ||| Introduction: This study reviews health data correlating fossil fuel extraction and increased health risks in Native American communities. Treaties protecting Native American sovereignty and property rights continue to be actively ignored, supporting private …
APHA-2017-1690-3844-6000	2017	Spirit of 1848 Caucus	14. Community engagement, partnerships, collaboration	13. No health outcomes	Gilded Tower: Corporations, Philanthropy, and the Neoliberal University ||| The phrase â€œthe neoliberal universityâ€ speaks of the infiltration of corporate sponsorship and market ideology into the fiber of university research, education, administration, and campus life. Universities increasingly see their mission as producing students able and willing to sell their labor to players in the glob…
APHA-2017-1690-3927-9800	2017	Spirit of 1848 Caucus	2. Environmental justice/equity, energy justice, climate justice, and vulnerable populations, 14. Community engagement, partnerships, collaboration, 17. Global health and international perspectives	13. No health outcomes	Learning from our elders and energized by our youth (I) ||| This component of our session features an intergenerational co-interview between an elder (PS, co-founder and executive director of WE ACT for Environmental Justice) and youth (HB, a member of the Navajo Nation and recent graduate student who has long been active in indigenous activism for health) who are in the fight for climate justice…
APHA-2017-1690-3927-9900	2017	Spirit of 1848 Caucus	2. Environmental justice/equity, energy justice, climate justice, and vulnerable populations	13. No health outcomes	Bringing in more voices (I) ||| To bring in other voices to the global & indigenous fights for climate justice and environmental justice, I (VS, Crow) introduce a short video about the US Chicana/American Indian environmental justice leader Susan Almanza, one of a series of videos made in 2012 by the Environmental Protection Agency (EPA) to celebrate 20 years of their environmental justice work. …
APHA-2017-1690-3928-0100	2017	Spirit of 1848 Caucus	14. Community engagement, partnerships, collaboration	13. No health outcomes	Bringing in our voices ||| In this component of our session, we will have an opportunity for audience members to engage in a facilitated exchange (led by NK) to express the reasons you have come to be part of this session. ||| Planetary emergencies: climate change & toxic politics -- and global & Indigenous fights for health equity & a sustainable future (organized with the AIANNHC) ||| Spirit of…
APHA-2017-1690-3928-0200	2017	Spirit of 1848 Caucus	1. Climate change and its impacts on human health, 2. Environmental justice/equity, energy justice, climate justice, and vulnerable populations	13. No health outcomes	Learning from our elders and energized by our youth (II) ||| This component of our session features an intergenerational co-interview between an elder (PC, Inupiat Eskimo and a leader in indigenous health and climate change, especially its impact on Alaska Natives) and youth (CH, a doctoral student in environmental health) who are in the fight for climate justice and involved in US, global, and i…
APHA-2017-1690-3928-0300	2017	Spirit of 1848 Caucus	2. Environmental justice/equity, energy justice, climate justice, and vulnerable populations	13. No health outcomes	Bringing in more voices (II) ||| To bring in other voices to the global & indigenous fights for climate justice and environmental justice, I (VS, Crow) introduce a short video about Xiuhtezcatl Martinez, a 14 year old American Indian/Aztec founder of Earth Guardians, who spoke at the 2014 Bioneers Plenary. ||| Planetary emergencies: climate change & toxic politics -- and global & Indigenous fight…
APHA-2017-1690-3928-0400	2017	Spirit of 1848 Caucus	1. Climate change and its impacts on human health, 2. Environmental justice/equity, energy justice, climate justice, and vulnerable populations	13. No health outcomes	Discussion about climate change and toxic politics -- and global & indigenous struggles for a sustainable & equitable world ||| In this final component of our session, we will have time for discussion, and Q&A, regarding the many issues raised about climate change, toxic politics, and global & indigenous struggles for a sustainable and equitable world in which all can truly thrive. ||| Planetary …
APHA-2017-1690-3929-2800	2017	Spirit of 1848 Caucus	2. Environmental justice/equity, energy justice, climate justice, and vulnerable populations	13. No health outcomes	North American Indigenes, health disparities, and climate justice ||| The Indigenous peoples of North America are leading case studies in health disparities.&#160;They rank at the bottom of almost every index.&#160;Several explanations have been offered for this.&#160;Some say that they have a predisposition for the illnesses that affect them.&#160;But one must ask whether they have a predisposit…
APHA-2017-1691-3942-4100	2017	APHA Featured Sessions	1. Climate change and its impacts on human health, 13. Role of public health in addressing climate change	13. No health outcomes	Health Care Leadership in the Age of Planetary Health ||| The health care sector has critical roles to play in addressing climate change, and is well positioned to play a leadership role in the transformation to a low carbon economy. Topics will include health care infrastructure resilience, greenhouse gas reduction in health care operation, and public policy leadership. ||| President Elect's Ses…
APHA-2017-1691-3942-4600	2017	APHA Featured Sessions	1. Climate change and its impacts on human health, 13. Role of public health in addressing climate change	13. No health outcomes	Climate Change and Collective Violence: How Drought Contributed to the Civil War in Syria ||| Many types of catastrophes related to climate change can have adverse health effects, ranging from droughts and floods to outbreaks to outbreaks of vector-borne and other types of infectious diseases. This presentation will provide an overview of the roles of public health workers in preventing these cat…
APHA-2017-1691-3943-0200	2017	APHA Featured Sessions	5. Extreme weather events (e.g. extreme heat, heat waves, hurricanes, droughts, floods, severe storms); sea-level rise; wildfires, 16. Population displacement	8. Stress and mental illness	Ready to Retreat: The social and health dimensions of community organized relocation ||| While substantial research highlights the negative impacts of forced relocation, climate change is now rendering some places increasingly uninhabitable. This presentation will explore the social and health dimensions of managed retreat, the relocation of people and clearing of land in places vulnerable to ext…
APHA-2017-1691-3944-8600	2017	APHA Featured Sessions	5. Extreme weather events (e.g. extreme heat, heat waves, hurricanes, droughts, floods, severe storms); sea-level rise; wildfires	13. No health outcomes	Getting Off the Hot Seat ||| Urban environments experience some of the greatest adverse effects of climate change on human health. These effects can be reduced through broad application of effective planning principles and utilization of novel materials to increase reflectivity of sunlight. ||| Built urban environment 2.0: Where climate change policies converge ||| APHA Featured Sessions ||| AbsI…
APHA-2017-1691-3945-4800	2017	APHA Featured Sessions	20. Health communication, health education, health literacy	13. No health outcomes	Built Environment, Health and Climate: Getting People to Care ||| Health advocates understand that climate impacts health, and that built environment accelerates global heating. The benefits of climate adaptation are health benefits and helping the public to understand this. ||| Built urban environment 2.0: Where climate change policies converge ||| APHA Featured Sessions ||| AbsID: 394548
APHA-2017-1691-3950-3000	2017	APHA Featured Sessions	1. Climate change and its impacts on human health	13. No health outcomes	Environment AND Economic Health ||| Conventional wisdom and political rhetoric would like to convince you that you cannot have both a great environment and competitive business success. We will show how a billion dollar company lowered its Green House Emissions 95%, and lowered costs, and improved the local economy. ||| President Elect's Session: Health systems as climate innovators ||| APHA Feat…
APHA-2017-1691-3951-0100	2017	APHA Featured Sessions	1. Climate change and its impacts on human health, 10. Food security, nutrition, sustainable food systems	12. Other and non-specific health outcomes	How disrupting the global climate is likely to disrupt global nutritional outcomes ||| Climatic disruption is likely to cause large global burdens of disease through its impact on diets and nutritional adequacy. I will explore impacts of climate change on the quality, quantity, and location of foods being produced. I will outline our recent research results showing that rising concentrations of a…
APHA-2017-1691-3951-0200	2017	APHA Featured Sessions	1. Climate change and its impacts on human health, 10. Food security, nutrition, sustainable food systems, 20. Health communication, health education, health literacy	13. No health outcomes	Diet for a Hot Planet: Food, Farming and the Climate Crisis ||| While the food system is a leading contributor to climate change--the source of roughly one third of all emissions and among the single largest sectors contributing to the crisisâ€”the food system is also a key part of the solution to climate change. What and where are some of the most promising examples of how communities are creati…
APHA-2017-1691-3952-1700	2017	APHA Featured Sessions	2. Environmental justice/equity, energy justice, climate justice, and vulnerable populations	13. No health outcomes	Environmental and Human Harms of Climate Change ||| Climate change directly challenges health equity and social justice, both currently and across generations. Within the US and globally, the communities most severely impacted by climate change are often the communities least responsible for causing the problem of climate change. This panel will present an overview of these systems, and the chang…
APHA-2017-1691-3952-2200	2017	APHA Featured Sessions	1. Climate change and its impacts on human health, 13. Role of public health in addressing climate change	13. No health outcomes	Confronting the global health climate crisis: Greatest public health intervention of our times? ||| The global climate crisis poses large risks to public health through many exposure pathways, from heat waves and air pollution, to malnutrition, infectious diseases and social dislocation. At the same time, confronting the cause of climate change â€”reducing greenhouse gas emissions â€” offers bene…
APHA-2017-1691-3952-2300	2017	APHA Featured Sessions	1. Climate change and its impacts on human health	13. No health outcomes	Scientific Assessment of the Human Health Impacts of Climate Change: Overview and Action ||| Climate change exerts its influences on human health at multiple time scales. This is in part mediated by: 1) climate change influence on extreme weather events, including increasing severity of heat waves, hurricanes, and heavy precipitation events; 2) long-term changes in temperatures, precipitation pat…
APHA-2017-1691-3952-2400	2017	APHA Featured Sessions	1. Climate change and its impacts on human health, 3. Adaptation and resilience	12. Other and non-specific health outcomes	Managing the Health Risks of Climate Change ||| The magnitude and pattern of the health risks from climate change are due to the characteristics of the hazards created by changing weather patterns, the extent of exposure of individuals and communities to these hazards, their susceptibility to harm, and their ability to cope with and recover from exposure. Therefore, adaptation to protect health n…
APHA-2017-1691-3952-2500	2017	APHA Featured Sessions	1. Climate change and its impacts on human health, 13. Role of public health in addressing climate change, 20. Health communication, health education, health literacy	12. Other and non-specific health outcomes	Health Professionals can and must Lead the Effort to Stabilize our Climate and Protect Human Health ||| Most Americans fundamentally misunderstand the degree to which climate change will harm human health. To help health professionals effectively explain how climate change harms health, and how climate actions can foster better health, we conducted a series of audience and message studies to deve…
APHA-2017-1691-3952-2600	2017	APHA Featured Sessions	20. Health communication, health education, health literacy	13. No health outcomes	Climate communication: Creating the new norm to advance equitable policy and action ||| This presentation will define effective communication, discuss the imperative of having policy that is crafted by those most impacted by climate change to induce equitable climate advocacy and action. Examples and techniques to engage multiple stakeholders and viewpoints will also be shared. ||| Comprehension …
APHA-2017-1691-3952-2700	2017	APHA Featured Sessions	13. Role of public health in addressing climate change	13. No health outcomes	Physician's Role in Climate Innovation ||| The role of physicians within health care institutions promoting innovation in operating procedures to secure greater resilience will be reviewed. Case studies of hospitals and health systems making changes will be reported. ||| President Elect's Session: Health systems as climate innovators ||| APHA Featured Sessions ||| AbsID: 395227
APHA-2017-1691-3954-3400	2017	APHA Featured Sessions	1. Climate change and its impacts on human health, 6. Climate mitigation (e.g., emissions reduction; co-benefits; renewable energy; fossil fuels), 10. Food security, nutrition, sustainable food systems	13. No health outcomes	Healthy Food is Healthier for the Climate ||| High meat diets and food waste are major contributors to greenhouse gas(GHG) production. Healthier, plant-centric diets raised using agro-ecologic methods can improve health, enhance food security, and reduce GHG. ||| Healthy climate and healthy food for healthy people ||| APHA Featured Sessions ||| AbsID: 395434
APHA-2017-1691-3955-4300	2017	APHA Featured Sessions	20. Health communication, health education, health literacy	13. No health outcomes	Combating Recent Challenges to Climate Change Communications ||| Recent extreme weather events and the increasing frequency of sunny day, saltwater flooding have rekindled public discourse on the human and economic impacts of climate change. This presentation will address relevant connections and demonstrate proven methods of climate change communication by way of data driven analytics. ||| Compr…
APHA-2017-1691-3955-6400	2017	APHA Featured Sessions	2. Environmental justice/equity, energy justice, climate justice, and vulnerable populations	13. No health outcomes	Climate Change and Social Justice ||| Communities across the country are organizing for a just transition to a living, restorative, and regenerative economy. The realities of climate change and economic crises illustrate the urgency with which we must act. Frontline communities are leading the way in addressing the extractive and exploitive impacts of our economy and offering alternative solution…
APHA-2017-1691-3955-7800	2017	APHA Featured Sessions	11. Occupational health and safety	13. No health outcomes	Not Just Transition ||| What does Just Transition mean? Is it simply identifying solar installation jobs that laid-off coal power plant workers can apply for? What if we define it as a transition to justice --- including safe and healthy green jobs in an economy that is rebuilding the middle class for everyone. How would we get there? Where do we start? ||| Green jobs and dirty work: Climate chan…
APHA-2017-1691-3956-0300	2017	APHA Featured Sessions	12. Workforce development	13. No health outcomes	Growing good jobs in the clean economy: Understanding how the changing economy threatens to leave industrial workers behind and how we stop it ||| The science around climate change is clear, and that is leading to broad changes in the economy. This presentation will discuss how we ensure that new clean energy jobs are good and safe jobs while also ensuring that current industrial workers arenâ€™t…
APHA-2017-1691-3956-0800	2017	APHA Featured Sessions	1. Climate change and its impacts on human health	13. No health outcomes	The Lancet Countdown: Tracking Progress on Health and Climate Change ||| ||| Monday General Session - The Future of Environmental Health: A Discussion with Gina McCarthy ||| APHA Featured Sessions ||| AbsID: 395608
APHA-2017-1691-3956-0900	2017	APHA Featured Sessions	13. Role of public health in addressing climate change	10. Children's health, maternal health, and adverse birth outcomes (preterm, low birth weight)	Keynote Speaker ||| ||| Monday General Session - The Future of Environmental Health: A Discussion with Gina McCarthy ||| APHA Featured Sessions ||| AbsID: 395609
APHA-2017-1691-3956-1800	2017	APHA Featured Sessions	2. Environmental justice/equity, energy justice, climate justice, and vulnerable populations	13. No health outcomes	Climate Change Emergencies for Vulnerable Populations ||| Describe populations vulnerable to climate change emergencies. Discuss steps that can be taken to mitigate effects for vulnerable populations ||| Climate emergency: Preparing for the worst ||| APHA Featured Sessions ||| AbsID: 395618
APHA-2017-1691-3956-1900	2017	APHA Featured Sessions	2. Environmental justice/equity, energy justice, climate justice, and vulnerable populations, 15. Ecosystem disruptions, changes in environment and habitat	13. No health outcomes	Yeddi de Gullah/Geechee: Sea Island Voices Rising with the Sea ||| I will present on how leaders are using the traditional knowledge of their community for sustainability and adaptation planning on the Sea Islands and the Lowcountry following 400 years of survival among the Gullah/Geechee people. ||| Closing General Session: Climate Change & Social Justice: Communities Raising their Voices ||| AP…
APHA-2017-1691-3956-2600	2017	APHA Featured Sessions	1. Climate change and its impacts on human health	13. No health outcomes	Opening Keynote Speaker ||| ||| Opening General Session - Climate Changes Health ||| APHA Featured Sessions ||| AbsID: 395626
APHA-2017-1691-3956-2700	2017	APHA Featured Sessions	5. Extreme weather events (e.g. extreme heat, heat waves, hurricanes, droughts, floods, severe storms); sea-level rise; wildfires, 13. Role of public health in addressing climate change	13. No health outcomes	Climate Emergencies: Best Practices from Recent Hurricane Crisis ||| This presentation will describe the role of public health at the local level and that is impacted by the effects of climate on health. It will touch on experiences within a large county jurisdiction within Texas as well as the recent response efforts related to Hurricane Harvey. ||| Climate emergency: Preparing for the worst |||…
APHA-2017-1691-3956-2800	2017	APHA Featured Sessions	1. Climate change and its impacts on human health	8. Stress and mental illness	Dangerous climate change: Psychological Effects of climate change ||| My presentation will focus on the the psychological effects of climate change. ||| Climate emergency: Preparing for the worst ||| APHA Featured Sessions ||| AbsID: 395628
APHA-2017-1691-3956-2500	2017	APHA Featured Sessions	3. Adaptation and resilience, 6. Climate mitigation (e.g., emissions reduction; co-benefits; renewable energy; fossil fuels), 13. Role of public health in addressing climate change	13. No health outcomes	Transforming Health Care in the Era of Climate Change: Resilience, Mitigation and Leadership Strategies ||| I will discuss how moving toward low-carbon health systems, health care can become more climate resilient or prepared to mitigate its own climate footprint, and provide leadership in society. ||| President Elect's Session: Health systems as climate innovators ||| APHA Featured Sessions ||| …
APHA-2017-1690-3696-8600	2017	Spirit of 1848 Caucus	2. Environmental justice/equity, energy justice, climate justice, and vulnerable populations	13. No health outcomes	Introduction--Learning from the 1980s: Critical historical perspectives on Reagan-era activism for health equity and climate justice ||| The 1980s serves as the primary period of focus for this panel because the transition in the U.S. from the Carter to the Reagan administration heralded an ideological and practical shift in the politics of health, economic/financial policy, human rights, and env…
APHA-2017-1726-3707-6100	2017	Disability	12. Workforce development	13. No health outcomes	University of Connecticut Disability Studies in Public Health Graduate Certificate ||| According to the Centers for Disease Control and Prevention, approximately one in five Americans is living with a disability. People living with disabilities experience health disparities. Compared to those without disabilities, people with disabilities (PWD) are less likely to participate in health-promoting a…
APHA-2017-1691-3956-7200	2017	APHA Featured Sessions	1. Climate change and its impacts on human health, 2. Environmental justice/equity, energy justice, climate justice, and vulnerable populations, 3. Adaptation and resilience, 5. Extreme weather events (e.g. extreme heat, heat waves, hurricanes, droughts, floods, severe storms); sea-level rise; wildfires, 10. Food security, nutrition, sustainable food systems, 13. Role of public health in addressi…	13. No health outcomes	Community on the Edge: Arctic Environmental Health in the Age of Climate Change ||| The presentation reviews a decade of environmental health activities in Kivalina and other communities threatened with relocation from climate change related impacts, erosion, thaw, fire and flood and food and water insecurity. The presenter will review the process developed by the Alaska Native Tribal Health Cons…
APHA-2017-1691-3957-0900	2017	APHA Featured Sessions	1. Climate change and its impacts on human health, 6. Climate mitigation (e.g., emissions reduction; co-benefits; renewable energy; fossil fuels)	13. No health outcomes	Reducing Risks from Climate Change and Capitalizing on the Health Co-Benefits of ||| Increasing exposure to extreme heat will affect the capacity to work and prove hazardous to human health. This presentation will outline recent findings on heat exposure and on food and nutrition. It will also describe how policies to reduce the emissions of carbon dioxide and short-lived climate pollutants can i…
APHA-2017-1691-3957-1700	2017	APHA Featured Sessions	1. Climate change and its impacts on human health	13. No health outcomes	Climate change and the Arctic: Impacts on Alaskaâ€™s North Slope Alaska Native communities ||| ||| Closing General Session: Climate Change & Social Justice: Communities Raising their Voices ||| APHA Featured Sessions ||| AbsID: 395717
APHA-2017-1692-3750-7400	2017	Applied Public Health Statistics	1. Climate change and its impacts on human health, 19. Use of data, tools	13. No health outcomes	Resources Available for Developing Exposure-Response Functions for Climate-Sensitive Health Outcomes ||| Climate change influences human health in a variety of ways, and it is necessary for the public health sector to consider these threats. Understanding the current and future burden of climate-sensitive diseases is important for planning and response. Recognizing the need for guidance for quant…
APHA-2017-1692-3873-6200	2017	Applied Public Health Statistics	1. Climate change and its impacts on human health, 19. Use of data, tools	6. Vector-borne disease	Contribution of weather and climate to human cases of West Nile Virus in Nebraska ||| This analysis explores the relationships of climate (long-term) and weather (shorter-term) on human cases of West Nile Virus in Nebraska. Our project aims to provide Nebraska public health officials with an objectively-defined connection between weather and WNV, to serve as a stronger basis for issuing warnings …
APHA-2017-1692-3953-6500	2017	Applied Public Health Statistics	19. Use of data, tools	13. No health outcomes	Assessing county-level exposure to hurricanes and other tropical storms in the United States for epidemiological research ||| ||| Spiegelman Awardee Invited Session ||| Applied Public Health Statistics ||| AbsID: 395365
APHA-2017-1693-3716-7100	2017	Public Health Social Work	1. Climate change and its impacts on human health, 2. Environmental justice/equity, energy justice, climate justice, and vulnerable populations, 5. Extreme weather events (e.g. extreme heat, heat waves, hurricanes, droughts, floods, severe storms); sea-level rise; wildfires	13. No health outcomes	Climate change and vulnerable populations in the Caribbean: Environmental justice and environmental health ||| Caribbean island nations are particularly vulnerable to rising sea levels, extreme weather events, and other impacts of climate change. Environmental justice offers a framework for environmental health that acknowledges inequities arising from global climate change and directs resources …
APHA-2017-1693-3788-3300	2017	Public Health Social Work	10. Food security, nutrition, sustainable food systems	13. No health outcomes	Food Systems Initiatives: The Role of Public Health Social Workers in a Time of Climate Change ||| Background: Prominent social work organizations such as the National Association of Social Workers identify climate change and environmental justice as critical professional issues (â€œNASW Environmental Policy,â€ n.d.). While food systems are a significant component of environmental justice, food …
APHA-2017-1693-3837-0900	2017	Public Health Social Work	16. Population displacement	8. Stress and mental illness	Impact of climate change on migrants: A longitudinal perspective ||| Climate change impacts immigrants at every stage of their experience. Adopting a longitudinal approach is helpful in understanding the impact of climate change on pre-migration, transit, and current experiences. Their health before migrating is often negatively impacted either directly or indirectly by climate change. Rising wat…
APHA-2017-1693-3884-7500	2017	Public Health Social Work	1. Climate change and its impacts on human health, 2. Environmental justice/equity, energy justice, climate justice, and vulnerable populations, 18. Policy and advocacy efforts	13. No health outcomes	Social workers fostering interprofessional dialogue and advocacy regarding climate change and health ||| This session will consider and address the professional development needs and opportunities of social workers in relation to the issue of climate change. Developing knowledge and skills addressing climate change and environmental justice is critical to protecting the health of all people. For …
APHA-2017-1693-3900-0400	2017	Public Health Social Work	13. Role of public health in addressing climate change	12. Other and non-specific health outcomes	Where to go from here? Public health social work in a new era ||| Public health social work (PHSW), one of the oldest forms of social work, is experiencing a 21st century resurgence, marked by the development of new MSW/MPH programs, growth in APHA/PHSW section membership, and an increase in PHSW-related scholarly articles and conferences (Ruth, Marshall, & Sisco, 2016). Increased attention to pr…
APHA-2017-1696-3806-1900	2017	One Health	1. Climate change and its impacts on human health, 9. One Health, biological hazards, microbial pathogens, biotoxins, parasites, 19. Use of data, tools	6. Vector-borne disease	Potential Influence of Climate Change on Vector-Borne and Zoonotic Diseases: A Review and Proposed Research Plan - Authored by James N. Mills, Kenneth L. Gage, and Ali S. Khan ||| Background: Because of complex interactions of climate variables at the levels of the pathogen, vector, and host, the potential influence of climate change on vector-borne and zoonotic diseases (VBZDs) is poorly underst…
APHA-2017-1696-3806-4400	2017	One Health	9. One Health, biological hazards, microbial pathogens, biotoxins, parasites	13. No health outcomes	Hotspots of canine leptospirosis in the United States of America ||| Leptospirosis is a widespread zoonotic disease that causes hepatic and renal disease in dogs and human beings. The incidence of leptospirosis in dogs in the USA appears to be increasing. This study used 14 years of canine leptospirosis testing data across 3,109 counties in the USA to analyze environmental and socio-economic corr…
APHA-2017-1698-3705-0300	2017	Women's Caucus	1. Climate change and its impacts on human health, 2. Environmental justice/equity, energy justice, climate justice, and vulnerable populations	12. Other and non-specific health outcomes	Climate change as a driver for domestic human sex trafficking of women and girls? ||| Background: Every minute of every day, the most vulnerable women and children across the world â€“ and in the United Statesâ€”are raped for profit without impunity. The common denominator or driver for this exploitation of human sex trafficking is poverty and economic hardship, which will continue to be exacerba…
APHA-2017-1698-3805-0300	2017	Women's Caucus	1. Climate change and its impacts on human health, 20. Health communication, health education, health literacy	13. No health outcomes	Womenâ€™s knowledge, risk perceptions, and behavioral intentions regarding preventing Zika via sexual transmission ||| Background: The spread of Zika in Florida is of immediate concern as it can cause birth defects. In addition to mosquito-transmission, the virus can also be spread sexually. Subsequently, Zika may influence reproductive choices among women of reproductive-age living in Florida. O…
APHA-2017-1698-3883-4200	2017	Women's Caucus	1. Climate change and its impacts on human health, 9. One Health, biological hazards, microbial pathogens, biotoxins, parasites, 15. Ecosystem disruptions, changes in environment and habitat	7. Infectious disease	Examining maâ€™i pÄlahalaha associated with climate change: Infectious disease impacts on native Hawaiian womenâ€™s health in 19th century Hawaiâ€™i ||| Introduction: Ma'i pÄlahalaha (infectious disease) shaped new biomedical classification during the complicated history that introduced Native Hawaiians with foreigners from Europe, America and Asia in the 1800's. These unfamiliar illnesses disc…
APHA-2017-1698-3929-3500	2017	Women's Caucus	1. Climate change and its impacts on human health, 21. Health outcomes most impacted by climate change (e.g., respiratory illnesses/diseases, asthma, COPD, allergies, heat-related illness/death, heat stress/stroke, cardiovascular disease / heart attacks or disease / stroke, injuries and drowning, vector-borne disease, infectious disease, stress and mental illness, cancer, children health, materna…	10. Children's health, maternal health, and adverse birth outcomes (preterm, low birth weight)	Impacts of climate change on women's health across their lifecycle ||| Background/significance: Climate change is now affecting the health of women around the world as well as here in the United States. Aside from the effects of extreme weather- flooding, fires, and intense tropical storms- women of all ages are hurt by worsening air quality, heat stress and infectious diseases. Adolescent girls …
APHA-2017-1699-3940-7400	2017	APHA Global Health	13. Role of public health in addressing climate change, 17. Global health and international perspectives	13. No health outcomes	Pan American Health Organization action on climate change and health ||| A recent consultation with countries of the Americas showed the challenges, priorities and promising practices on climate change and health. Member States of the Pan American Health Organization (PAHO) have defined that this topic is a priority for the Region. The goal of this presention is to provide an overview on the risk…
APHA-2017-1699-3940-7800	2017	APHA Global Health	9. One Health, biological hazards, microbial pathogens, biotoxins, parasites	6. Vector-borne disease	Arbovirus in the Americas: A potential public health emergency of international concern ||| The Region of the Americas has been facing big challenges related to arboviral (short for anthopod-borne) diseases, such as Chikungunya virus infectioius, Zika virus infectioius (Microcephaly and Guillain-Barr&#233; syndrone), and the re emerge of yellow fever outbreaks in different areas in Brazil. These …
APHA-2017-1699-3948-8600	2017	APHA Global Health	17. Global health and international perspectives	13. No health outcomes	Key activities to apply the strong evidence of CBPHC assessments in operational programs ||| This paper presents key aspects of successful CBPHC program design and implementation nationally and locally. These aspects will be described in relation to the national programs in Brazil, Ethiopia and Nepal and several large local projects in Cambodia, Mozambique and Benin. Climate change aspects will b…
APHA-2017-1699-3948-9100	2017	APHA Global Health	3. Adaptation and resilience, 17. Global health and international perspectives	13. No health outcomes	An Appraisal to Strengthen the National Community Based Primary Health and Nutrition System: Preliminary Findings from Madagascar ||| Madagascar faces daunting challenges, a country with the highest poverty head count ratio of 81.76% of the population at $1.90 a day, and, also one of the ten countries most at risk from the effects of global warming. The National Government with World Bank and oth…
APHA-2017-1699-3950-9600	2017	APHA Global Health	1. Climate change and its impacts on human health, 17. Global health and international perspectives	13. No health outcomes	A Delphi exercise to suggest to G7 decision makers priority actions of adaptation / mitigation to climate change ||| The presentation will discuss the results of a Delphi survey conducted on more than 700 international experts. The survey collected opinions which could serve as the basis for recommending priority actions to reduce the impact of climate change on global health. The purpose of stud…
APHA-2017-1699-3950-9700	2017	APHA Global Health	1. Climate change and its impacts on human health	13. No health outcomes	G7 response to the â€œGlobal Strategy for the mitigation of the effects of climate change on global healthâ€ promoted by the Italian Presidency ||| Based on the framework of the 2030 Agenda and building upon the achievements of the past Presidencies, the objective of the Italian Presidency of the G7 has been the formulation and launch of a â€œGlobal Strategy for the mitigation of the effects of …
APHA-2017-1699-3950-9800	2017	APHA Global Health	1. Climate change and its impacts on human health, 3. Adaptation and resilience, 17. Global health and international perspectives	13. No health outcomes	Building resilience to climate change for health systems in Asia-Pacific: The role of inter-governmental organizations ||| The health systems of developing countries in the Asia-Pacific region are among the most vulnerable to climate change. This presentation will discuss the role of inter-governmental organizations, multi-laterals, bi-laterals, and the broader climate finance architecture in add…
APHA-2017-1699-3950-9900	2017	APHA Global Health	1. Climate change and its impacts on human health	13. No health outcomes	Challenges and actions on climate and health in the Region of the Americas ||| Climate change is one of the biggest threats to human health in the Americas. Understanding climate variability in specific contexts is crucial for focusing on actions that take into consideration the risks, vulnerabilities and local competencies. The Pan American Health Organization have a plan of action on climate an…
APHA-2017-1699-3951-0500	2017	APHA Global Health	1. Climate change and its impacts on human health, 19. Use of data, tools	6. Vector-borne disease	Climate information for the control of arboviral infections transmitted by Aedes aegypti and Ae. albopictus ||| The dramatic emergence of the Zika virus (ZIKV) in Latin America and the Caribbean (LAC) in 2014/2015 occurred during a period of severe drought and unusually high temperatures. In this presentation we will consider how climate information can be integrated into disease surveillance and…
APHA-2017-1699-3951-0900	2017	APHA Global Health	1. Climate change and its impacts on human health, 9. One Health, biological hazards, microbial pathogens, biotoxins, parasites	6. Vector-borne disease	Dengue in a changing climate ||| Dengue is the worldâ€™s most important arboviral disease in terms of number of people affected. Over the past 50 years, incidence increased 30-fold: there were approximately 390 million infections in 2010. Globalization, trade, travel, demographic trends, and warming temperatures are associated with the recent spread of the primary vectors Aedes aegypti and Aedes …
APHA-2017-1699-3951-1100	2017	APHA Global Health	17. Global health and international perspectives	13. No health outcomes	Health Sector Response to Climate Change in the U.S ||| The U.S. health sector response to climae change is diverse, with action in hospitals and health care systems, local health agencies, and medical and nursing professional organizations. Health organizations are defending federal climate policies, and mobilizing for action in sub-national jurisdictions and in their own institutions. ||| Pan A…
APHA-2017-1699-3957-2100	2017	APHA Global Health	6. Climate mitigation (e.g., emissions reduction; co-benefits; renewable energy; fossil fuels), 7. Air pollution/air quality issues (e.g., smoke, particulate matter, ozone, allergens, pollen, air toxics), 18. Policy and advocacy efforts	13. No health outcomes	Chile's air pollution and climate policy: For clean air and a safe climate ||| Chile's extensive air pollution, climate and energy policy are analyzed in the context of building a healthier society, with cleaner energy that is both good for air and a safer climate. Chile has undergone massive efforts in improving air quality which have resulted in objetive and reductions in health effects of the …
APHA-2017-1700-3794-6600	2017	Trade and Health Forum	18. Policy and advocacy efforts	13. No health outcomes	Economic growth, trade and climate change: Ideology and impact ||| Conventional wisdom holds that trade is a necessary component of economic growth. Critics suggest that increasing trade contributes to global warming through, for example, increasing energy consumption and transport of goods. These two lines of thought may lead one to believe that climate change is an inevitable consequence of eco…
APHA-2017-1704-3928-2500	2017	APHA Films	2. Environmental justice/equity, energy justice, climate justice, and vulnerable populations, 20. Health communication, health education, health literacy	13. No health outcomes	Feed the Green: Feminist Voices for the Earth ||| FEED THE GREEN: FEMINIST VOICES FOR THE EARTH challenges the cultural imagination surrounding the destruction of the environment and its impact on femicide and genocide. This informative documentary, by Women, Gender and Sexuality Studies professor and scholar Jane Caputi, highlights an active global resistance movement and an alternative imagery …
APHA-2017-1704-3928-2600	2017	APHA Films	1. Climate change and its impacts on human health, 2. Environmental justice/equity, energy justice, climate justice, and vulnerable populations	13. No health outcomes	Footprint: Population, Consumption and Sustainability ||| FOOTPRINT takes a dizzying spin around the globe, witnessing population explosions, overconsumption, limited resources, and expert testimony as to what a world straining at its limits can sustain. We spend time with indigenous health workers, activists, and the ordinary people in the Philippines, Mexico, Pakistan and Kenya, women who all c…
APHA-2017-1704-3934-6800	2017	APHA Films	3. Adaptation and resilience, 6. Climate mitigation (e.g., emissions reduction; co-benefits; renewable energy; fossil fuels), 20. Health communication, health education, health literacy	13. No health outcomes	Rhode Island's Changing Climate: Building Resilience Through Local Solutions ||| Rhode Islandâ€™s Changing Climate: Building Resilience Through Local Solutions was produced by the Rhode Island Department of Health Climate Change Program, in partnership with Ocean State Video. The film aims to inform Rhode Island residents of the mechanism of climate change and localize the issue by showcasing RI …
APHA-2017-1704-3935-6800	2017	APHA Films	1. Climate change and its impacts on human health, 17. Global health and international perspectives	13. No health outcomes	A Dangerous Future - the YEARS of Living Dangerously ||| Episode Eight tells three stories of climate change and it's impacts on humans and their health. Matt Damon walks us through the effects of heat waves on health in Los Angeles and around the world. Michael C Hall travels through Bangladesh to see the effects of forced migration and sea level rise. Thomas Friedman investigates how water scar…
APHA-2017-1704-3941-5300	2017	APHA Films	20. Health communication, health education, health literacy	13. No health outcomes	Meeting MacGuffin: An Animated Ecological Thriller ||| "Meeting MacGuffin: An Animated Ecological Thriller" (2017) is the sequel to the multi-award-winning animated stop-motion film "Hanging By A Thread" (2013) and second in a trilogy of short films written, animated and directed by Catya Plate. "Meeting MacGuffin" continues its environmental, post-apocalyptic tale with the Clothespin Freaks, a g…
APHA-2017-1704-3943-9200	2017	APHA Films	16. Population displacement	13. No health outcomes	Age of Consequences ||| â€˜The Hurt Lockerâ€™ meets â€˜An Inconvenient Truthâ€™, THE AGE OF CONSEQUENCES investigates the impacts of climate change on increased resource scarcity, migration, and conflict through the lens of US national security and global stability. Through unflinching case-study analysis, distinguished admirals, generals and military veterans take us beyond the headlines of the …
APHA-2017-1704-3943-9300	2017	APHA Films	5. Extreme weather events (e.g. extreme heat, heat waves, hurricanes, droughts, floods, severe storms); sea-level rise; wildfires	13. No health outcomes	Containment ||| Can we contain some of the deadliest, most long-lasting substances ever produced? Left over from the Cold War are a hundred million gallons of radioactive sludge, covering vast radioactive lands. Governments around the world, desperate to protect future generations, have begun imagining society 10,000 years from now in order to create monuments that will speak across the time. Par…
APHA-2017-1704-3944-3200	2017	APHA Films	6. Climate mitigation (e.g., emissions reduction; co-benefits; renewable energy; fossil fuels), 14. Community engagement, partnerships, collaboration	13. No health outcomes	Faith in Action: Churches Collaborate for a Clean Energy Future ||| Funded by the Barr Foundation, this video shows collaboration among three Boston churches to have solar panels installed. The goal of this video is to inspire leaders of faith-based communities and congregations to play a significant role in climate change activism: "As stewards of the Earth, don't we have the responsibility to p…
APHA-2017-1704-3945-8000	2017	APHA Films	1. Climate change and its impacts on human health	13. No health outcomes	Climate and health stories told by tribal members ||| This series of short videos was developed during a three-day digital storytelling workshop with members of the Confederated Tribes of Warm Springs. The Oregon Climate and Health Program partnered with the StoryCenter to better understand local climate impacts and growing health concerns among tribal members. Each story touches on different cul…
APHA-2017-1704-3946-4700	2017	APHA Films	1. Climate change and its impacts on human health, 5. Extreme weather events (e.g. extreme heat, heat waves, hurricanes, droughts, floods, severe storms); sea-level rise; wildfires, 8. Water pollution/water quality, water scarcity, water-related impacts, 9. One Health, biological hazards, microbial pathogens, biotoxins, parasites, 17. Global health and international perspectives, 21. Health outco…	13. No health outcomes	Knowledge of Makoko Residents of Climate Change Impacts ||| Knowledge of Makoko Residents of Climate Change Impacts. Uvoh Onoriobe Funmi Adebajo, Orezimena Akin Otitoju, Abraham Elebesunu, Onyeka Igere, Charles Okwa, Samuel Etaderhi, Uwomano Ogbaide. Makoko, a community of nearly 250,000 people living in a swampy area in Lagos, Nigeria, experiences unpredictable weather conditions. Unforeseen cha…
APHA-2017-1704-3946-7300	2017	APHA Films	1. Climate change and its impacts on human health	8. Stress and mental illness	Oil on My Mind ||| Oil on My Mind is a short bilingual film about the intersections between mental health and climate change in Houston--a city that has felt great environ/mental stressors in the last several decades. Drawing from the work of local artists and environmental justice activists, this community-based film frames mental distress within exposure to toxic pollution, historical legacies …
APHA-2017-1704-3946-9600	2017	APHA Films	10. Food security, nutrition, sustainable food systems	13. No health outcomes	Take Back Cooking â€“ a Delicious Climate Change Solution ||| This film is a brief summary of connection between our food system and global climate change with an empowering message to all citizens to be part of the climate solution by reinvigorating a love of home cooking This five-minute film is divided into 4 segments: 1. Understanding How Greenhouse Gases impact the earthâ€™s energy balance 2…
APHA-2017-1704-3947-4700	2017	APHA Films	1. Climate change and its impacts on human health	13. No health outcomes	Climate Change and Nursing ||| Climate Change and Nursing is a series of videos that asks nurses to consider the ethical and practical aspects of their role in addressing climate change. Inspired by the worldâ€™s faith-based leadersâ€™ call to action on climate change and the inherent need of nurses to engage in health promotion and disease prevention, Climate Change and Nursing challenges nurses…
APHA-2017-1704-3955-3200	2017	APHA Films	6. Climate mitigation (e.g., emissions reduction; co-benefits; renewable energy; fossil fuels)	13. No health outcomes	From The Ashes - The impact of coal and fossil fuels, alternative resources ||| Film Producer Sidney Beaumont will discuss the impact of coal and fossil fuels, alternative resources and how this documentary has helped to raise awareness and inspire a movement for sustainable energy sources. How effective use of film can be used to drive a public health issue to the forefront ||| FEATURE SESSION: …
APHA-2017-1704-3956-2200	2017	APHA Films	6. Climate mitigation (e.g., emissions reduction; co-benefits; renewable energy; fossil fuels)	13. No health outcomes	From the Ashes: Solving environmental and public health problems that affect urban communities related to use of fossil fuels ||| Responding to businesses, organizations and communities to find solutions through policy, research and community engagement. Focus on solving environmental and public health problems that affect urban communities related to use of fossil fuels and to move towards susta…
APHA-2017-1705-3783-1600	2017	Physical Activity	1. Climate change and its impacts on human health, 5. Extreme weather events (e.g. extreme heat, heat waves, hurricanes, droughts, floods, severe storms); sea-level rise; wildfires	13. No health outcomes	Physical activity and extreme heat: How apparent temperatures impact outdoor physical activity levels in Atlanta, Detroit, and Phoenix ||| The United States has been in a physical activity crisis for years, with &lt;50% of adults meeting national physical activity guidelines. To facilitate physical activity interventions, researchers assess which factors are correlates of physical activity, ident…
APHA-2017-1705-3838-2400	2017	Physical Activity	19. Use of data, tools, 20. Health communication, health education, health literacy	13. No health outcomes	Exploring the effect of weather as a moderator on physical activity in community-based nutrition education programs: The experience of SNAP Ed (Supplemental Nutrition Assistance Program - Education) in Minnesota ||| Background Physical activity (PA) in community health programs is an effective way to address chronic disease especially among low income adults. While several factors moderate PA eff…
APHA-2017-1708-3846-4400	2017	Integrative, Complementary and Traditional Health Practices	20. Health communication, health education, health literacy	13. No health outcomes	Student Nurse Perceptions Learning Complementary and Alternative Therapies (CAT) in an Elective Nursing Course ||| The disruptive environment related to climate change will affect the stress and resilience of all people. To address the increased risk for stress, a healthcare workforce with the knowledge and skills to integrate complementary and alternative therapies is needed. Vulnerable populati…
APHA-2017-1708-3950-6300	2017	Integrative, Complementary and Traditional Health Practices	14. Community engagement, partnerships, collaboration	13. No health outcomes	Nature prescriptions with and without family nature outings for increasing nature affinity: The SHINE RCT ||| Background At the same time as humans have made unprecedented changes to the global environment, our lifestyles have become increasingly unhealthy. Generating a love for the nature both promotes a desire to preserve the natural environment and healthy, active living. No one has investigat…
APHA-2017-1708-3952-7400	2017	Integrative, Complementary and Traditional Health Practices	1. Climate change and its impacts on human health	13. No health outcomes, 8. Stress and mental illness	Climate change, opioid addiction and 3 million veterans of Iraq and Afghanistan: Integrative Healthcare has never been more needed ||| In this lecture, Dr. Kahn will explain her strongly held view that Integrative Healthcare â€“including its values, therapeutic approaches, and philosophical and pragmatic grounding in a more ecological than reductionist perspective, has never been more needed. The…
APHA-2017-1710-3871-0400	2017	American Indian, Alaska Native and Native Hawaiian Caucus	1. Climate change and its impacts on human health, 9. One Health, biological hazards, microbial pathogens, biotoxins, parasites, 10. Food security, nutrition, sustainable food systems	13. No health outcomes	Domoic acid-Neurotoxicity in Native American Children ||| Domoic acid (DA), a marine biotoxin associated with Amnesic Shellfish Poisoning in adults, is produced by toxic algae blooms. These blooms are increasing due to climate change. â€œSafe levelsâ€ of consumption have been established, but recent studies of a Native American (NA) cohort found mild memory decline in adults who consumed â€œsafe…
APHA-2017-1711-3940-1600	2017	APHA	1. Climate change and its impacts on human health, 2. Environmental justice/equity, energy justice, climate justice, and vulnerable populations	3. Heat-related illness, stress, and death	Impact of Climate Change on Farmworkers ||| Outdoor workers represent a significant component of the U.S. workforce with considerable vulnerability to climate-sensitive health outcomes such as heat-related illness (HRI). Farmworkers are at particularly high risk, given that their tasks frequently involve heavy exertion in an outdoor, environmentally uncontrolled setting. This presentation will ad…
APHA-2017-1711-3940-1700	2017	APHA	1. Climate change and its impacts on human health	13. No health outcomes	Indigenous Perspectives on the Sixth Extinction ||| The concept of a sixth extinction is part of an ongoing international dialogue with clear implications for humanity and life on the planet. ||| Climate Change and Vulnerable Populations ||| APHA ||| AbsID: 394017
APHA-2017-1711-3940-1800	2017	APHA	1. Climate change and its impacts on human health, 5. Extreme weather events (e.g. extreme heat, heat waves, hurricanes, droughts, floods, severe storms); sea-level rise; wildfires, 14. Community engagement, partnerships, collaboration	6. Vector-borne disease	Creating Community Climate Frameworks ||| Warming temperatures, thawing permafrost, rising sea levels, and spread of disease are among the climate change impacts that radically impact Alaska Native communities. Building community-led decision-making that honors traditional knowledge, access to traditional foods, tribal self-determination, and human rights are key to the sustainability of ecosyste…
APHA-2017-1711-3940-1900	2017	APHA	1. Climate change and its impacts on human health, 2. Environmental justice/equity, energy justice, climate justice, and vulnerable populations	13. No health outcomes	Climate Change and the Future of Racial and Ethnic Disparities in Health ||| Research continues to document racial inequities in health even after adjustment for income and education. Growing evidence indicates that racism matters for health through institutional policies and procedures (e.g. segregation) and through interpersonal experiences of discrimination. Recent research documents the persi…
APHA-2017-1711-3940-2000	2017	APHA	1. Climate change and its impacts on human health, 2. Environmental justice/equity, energy justice, climate justice, and vulnerable populations, 16. Population displacement	13. No health outcomes	Sea Level Rise and Health Consequences for Marshallese ||| Global warming and sea level rise, the consequence of industrial capitalism, will make the low-lying atolls of the Marshall Islands uninhabitable during the next few decades. As the Compact of free Association with the U.S. allows Marshallese free entry into the U.S. without a visa, the Marshallese are already migrating to various parts o…
APHA-2017-1711-3955-1500	2017	APHA	1. Climate change and its impacts on human health, 3. Adaptation and resilience, 13. Role of public health in addressing climate change, 19. Use of data, tools	13. No health outcomes	Creating A Resilient Atlanta: How information and data inform planning decisions ||| The presentation will discuss the role that information and data play in planning decisions (e.g., through the Cityâ€™s Climate Action Plan, Green Initiatives, etc.). The presentation will also discuss the City of Atlantaâ€™s involvement in the 100 Resilient Cities network and provide practical examples of how re…
APHA-2017-1711-3951-4500	2017	APHA	20. Health communication, health education, health literacy	13. No health outcomes	Using your voice as a health professional to help stimulate public action on climate change ||| Most health professionals are convinced that climate change harms health, but most other Americans know little or nothing about the relevance of climate change to human health. To help health professionals effectively explain how climate change harms health, and how climate actions can foster better he…
APHA-2017-1711-3951-4600	2017	APHA	20. Health communication, health education, health literacy	13. No health outcomes	How to Talk to Conservative Elites about Climate Change ||| What explains conservative beliefs about climate change? How can one best challenge those beliefs? Attendees will learn best communication practices when engaging with elite conservative audiences. ||| Mobilizing a Public Health Campaign ||| APHA ||| AbsID: 395146
APHA-2017-1711-3952-4500	2017	APHA	13. Role of public health in addressing climate change	13. No health outcomes	Physicians for Social Responsibility ||| Physicians for Social Responsibility (PSR) has been working for more than 50 years to create a healthy, just and peaceful world, using medical and public health expertise to address nuclear war and proliferation, toxic chemicals, nuclear power, and climate change. PSR educates and activates the medical community and public and advocates for government and …
APHA-2017-1711-3952-4700	2017	APHA	1. Climate change and its impacts on human health, 18. Policy and advocacy efforts	13. No health outcomes	Year of Climate Change and Health ||| APHA has a 145 year perspective, and brings together members form all fields of public health to educate the public and advocate for federal policies that support healthy people and healthy communities. APHA has affiliates in every state. APHA has declared 2017 as the year of Climate Change, and climate change is the theme of the 2017 conference. ||| Mobilizi…
APHA-2017-1711-3952-4800	2017	APHA	13. Role of public health in addressing climate change	13. No health outcomes	US Climate and Health Alliance ||| The US Climate and Health Alliance is a national network of health organizations and health professionals working to fight climate change. The USCHA State Policy Initiative provides tools and supports collaboration across the health sector to bring a health and equity lens to state climate policy discussions, including renewable energy, energy efficiency, transp…
APHA-2017-1711-3952-4900	2017	APHA	13. Role of public health in addressing climate change	13. No health outcomes	Medical Society Consortium on Climate Change ||| The Medical Society Consortium on Climate Change and Health (the Consortium) brings together medical specialist associations representing 400,000 clinical practitioners. American medical societies routinely educate legislators on health issues and other policy concerns. The voices of Americaâ€™s medical societies have the potential to help reframe …
APHA-2017-1711-3952-5000	2017	APHA	13. Role of public health in addressing climate change, 20. Health communication, health education, health literacy	13. No health outcomes	Developing Nurses â€˜ Leadership around Climate Change ||| The Alliance of Nurses for Healthy Environments (ANHE) promotes healthy people and healthy environments by educating and leading the nursing profession, advancing research, incorporating evidence-based practice, and influencing policy. Specifically regarding climate change, ANHE has hosted national and regional educational programs, webin…
APHA-2017-1711-3953-3800	2017	APHA	3. Adaptation and resilience	13. No health outcomes	Addressing Adverse Community Experiences and Resilience ||| Prevention Institute developed the Adverse Community Experiences and Resilience (ACE|R) framework to understand community trauma, share promising multisector strategies for healing and wellbeing, and advance the understanding that responding to trauma requires trauma-informed care for individuals and strategies to change the community en…
APHA-2017-1711-3953-5700	2017	APHA	20. Health communication, health education, health literacy	13. No health outcomes	Climate Change and the Ecology of Public Health- communication in the media age ||| This presentation will present the ecological perspective of communication and media in the digital and social network age- the historic development of the various streams of communication- print, visual, and other media to draw public engagement in issues of climate change and environmental issues. ||| APHA Histo…
APHA-2017-1711-3954-7500	2017	APHA	13. Role of public health in addressing climate change	13. No health outcomes	A World without EPA- Speaker 2 ||| The formation of EPA in 1970 provided the United States with vigorous tools to successfully attack major easily recognizable pollutant sources through command and control. This was followed by the development and use of risk assessment/ risk management techniques to control less easily recognizable environmental threats. The sustainability challenges faced today…
APHA-2017-1711-3955-0900	2017	APHA	13. Role of public health in addressing climate change, 14. Community engagement, partnerships, collaboration	13. No health outcomes	Enterprise Green Communities: Where Science and Communities meet ||| The presentation will discuss Enterpriseâ€™s work around and in response to climate change, highlighting the importance of science in Enterpriseâ€™s work to lead energy efficiency initiatives with affordable housing stakeholders. It will also provide an overview of the 2015 Enterprise Green Communities Criteria and Enterprise Gr…
APHA-2017-1711-3955-3500	2017	APHA	13. Role of public health in addressing climate change	13. No health outcomes	Health Care without Harm ||| Health Care Without Harm (HCWH) brings together health care systems to work to transform health care worldwide so that it reduces its environmental footprint, becomes a community anchor for sustainability and a leader in the global movement for environmental health and justice. HCWH works to reduce health care's carbon footprint, foster climate resilient health system…
APHA-2017-1711-3956-0500	2017	APHA	18. Policy and advocacy efforts	13. No health outcomes	Being the Voice for Public Health â€“ When Public Health Canâ€™t Speak for Itself ||| This talk will primarily relay the Ohio Public Health Association's work on a communicable disease policy but will also touch on current events regarding the ACA and the Public Health and Prevention Fund, as well as the area of Climate Resilience. Also addressed will be advocacy efforts and lessons learned throu…
APHA-2017-1711-3957-2000	2017	APHA	14. Community engagement, partnerships, collaboration	13. No health outcomes	Engaging public health officials in gun violence prevention ||| Communities across the country have developed initiatives to prevent gun violence that focus on policy and program strategies. These initiatives often focus on the major problems that exist within a particular community and may also be linked to state and national efforts. In some communities, public health professionals have been ab…
APHA-2017-1712-3816-9100	2017	Academic Public Health Caucus	13. Role of public health in addressing climate change, 14. Community engagement, partnerships, collaboration	13. No health outcomes	Building public health and climate change priorities in Scotland: Using a strengths based appreciative inquiry approach ||| The Scottish Managed Sustainable Health Network (SMaSH) was formed in 2012 to establish a public health focus on climate change and sustainability. The Network aims to provide effective public health leadership in protecting the health of Scottish and international communiti…
APHA-2017-1712-3842-2700	2017	Academic Public Health Caucus	1. Climate change and its impacts on human health	13. No health outcomes	Practicum in climate change, sustainability, and public health ||| The Yale Climate Change and Health Initiative (CCHI) deploys multidisciplinary expertise and global reach to train future leaders, provide a comprehensive educational program, catalyze innovative research, and conduct public health practice, all to address one of the greatest public health challenges of the 21st century: climate c…
APHA-2017-1712-3864-1600	2017	Academic Public Health Caucus	13. Role of public health in addressing climate change	3. Heat-related illness, stress, and death	Climate change as the key theme of an integrating, culminating module of a core course offered both in-person and online for public health graduate students ||| Background: Rutgers School of Public Health, a CEPH-accredited ASPPH-member school, has a set of five core courses every graduate student across degree programs must complete, including articulated BS-MPH and combined degree (dual-masters…
APHA-2017-1712-3883-7200	2017	Academic Public Health Caucus	1. Climate change and its impacts on human health, 20. Health communication, health education, health literacy	13. No health outcomes	Launch of a Global Consortium on Climate and Health Education ||| Climate change is one of the principal challenges of our time and poses an existential threat to human health and wellbeing. Yet training on the health impacts of climate change, as well as the challenges and opportunities it presents, often is limited. To address this shortcoming and advance global health security, the Mailman Sch…
APHA-2017-1712-3919-3800	2017	Academic Public Health Caucus	12. Workforce development	13. No health outcomes	Real life information for real life projects: Helping students become more sophisticated consumers of grey literature by embedding a public health librarian into a climate change practicum ||| This presentation discusses the benefits of embedding a librarian into a masterâ€™s-level public health practicum, with particular reference to studentsâ€™ increased competencies retrieving and evaluating g…
APHA-2017-1713-3891-2200	2017	Asian & Pacific Islander Caucus for Public Health	7. Air pollution/air quality issues (e.g., smoke, particulate matter, ozone, allergens, pollen, air toxics), 20. Health communication, health education, health literacy	1. Respiratory illnesses, diseases, and COPD	Visualizing Air Pollution: A New Approach to Environmental Health Education ||| Background/Significance: Environmental health educators face acute health literacy challenges when seeking to work with communities to address pollution, specifically ultrafine (UF) particles, an extremely small, invisible toxic form of traffic-related air pollution. Situated near two highways, Boston Chinatown is exp…
APHA-2017-1713-3912-4400	2017	Asian & Pacific Islander Caucus for Public Health	1. Climate change and its impacts on human health	12. Other and non-specific health outcomes	Assessing Filipino Youthsâ€™ Wellbeing: The Role of Special Places and Environments in Hawaiâ€™i ||| Background/Significance: Rising sea levels and other climate changes remain an urgent concern for Island populations with detrimental effects to wellbeing. While Indigenous scholars are addressing climate-based concerns, immigrant Islander populations have been ignored. Risks for Filipino youth pe…
APHA-2017-1715-3856-4000	2017	Black Caucus of Health Workers	1. Climate change and its impacts on human health, 2. Environmental justice/equity, energy justice, climate justice, and vulnerable populations	13. No health outcomes	A Design Approach to Increase Minority Blood Donations and Combat the Risks of Climate Change on Sickle Cell Disease Patients ||| Background: Sickle cell disease (SCD)is a chronic condition that causes red blood cells to form a sickle shape. These sickled cells block blood vessels and confine oxygen delivery throughout the body. This causes SCD patients to suffer from organ failure and chronic pa…
APHA-2017-1718-3855-5900	2017	Caucus on Homelessness	1. Climate change and its impacts on human health, 2. Environmental justice/equity, energy justice, climate justice, and vulnerable populations, 5. Extreme weather events (e.g. extreme heat, heat waves, hurricanes, droughts, floods, severe storms); sea-level rise; wildfires	3. Heat-related illness, stress, and death	Understanding the health impacts of weather on people experiencing homelessness: Using research to inform healthy public policy ||| Objectives: People experiencing homelessness are vulnerable to the adverse health impacts of weather, and these impacts may worsen with climate change. This study was conducted to inform healthy public policy and service planning considerations to better protect the …
APHA-2017-1718-3882-3100	2017	Caucus on Homelessness	1. Climate change and its impacts on human health, 3. Adaptation and resilience, 4. Disaster preparedness and emergency response, 5. Extreme weather events (e.g. extreme heat, heat waves, hurricanes, droughts, floods, severe storms); sea-level rise; wildfires, 13. Role of public health in addressing climate change	3. Heat-related illness, stress, and death	Relationship of homelessness and heat waves with emergency department visits and hospital admissions in the Los Angeles County healthcare system, 2014-2016 ||| background: Homeless people may be particularly vulnerable during heat waves. This research investigates whether homelessness and heat waves predict emergency department (ED) and/or hospital (IP) utilization at Los Angeles County Departmen…
APHA-2017-1718-3907-6700	2017	Caucus on Homelessness	1. Climate change and its impacts on human health, 2. Environmental justice/equity, energy justice, climate justice, and vulnerable populations, 14. Community engagement, partnerships, collaboration	13. No health outcomes	Disaster and Emergency Preparedness for the Homeless: The Growing Impact of Climate Change ||| On any given night in the United States, approximately 650,000 individuals are without homes. Alarmingly, those experiencing unstable housing are often the most excluded in emergency management activities, leaving them particularly vulnerable to disasters and emergencies, including those that are health…
APHA-2017-1720-3700-7800	2017	Community Health Planning and Policy Development	2. Environmental justice/equity, energy justice, climate justice, and vulnerable populations	13. No health outcomes	A Multidisciplinary Preliminary Approach to Systems Thinking for CVD Risk Prevention ||| Improving health at a population level requires understanding the complex disease origins involved in public health problems. Factors that influence an individual include endo-factors measured at the individual level (e.g. genetics, race, sex, ethnicity, behaviors, types of jobs-sedentary, television time), m…
APHA-2017-1720-3732-2200	2017	Community Health Planning and Policy Development	14. Community engagement, partnerships, collaboration, 19. Use of data, tools	1. Respiratory illnesses, diseases, and COPD	Developing a National Aeroallergen Tracking Network: Planning, Collaboration, Action ||| Background: Health effects related to outdoor pollen and mold exposure, including allergic rhinitis, affect at least 30% of the U.S. population, and the burden of allergic respiratory disease has been increasing, in part, due to increasing exposure to aeroallergens as plants respond to warmer temperatures and…
APHA-2017-1720-3735-0600	2017	Community Health Planning and Policy Development	1. Climate change and its impacts on human health, 3. Adaptation and resilience, 18. Policy and advocacy efforts	13. No health outcomes	Using Vulnerability Assessments for Climate-Related Interventions ||| Background: Significant effort has been made to assess human health vulnerabilities to climate change and identify populations most at risk. However, assessments have limited value if the findings are not used to inform public health prevention, as well as planning for the anticipated health effects of climate change. Some, but…
APHA-2017-1720-3735-2300	2017	Community Health Planning and Policy Development	2. Environmental justice/equity, energy justice, climate justice, and vulnerable populations, 21. Health outcomes most impacted by climate change (e.g., respiratory illnesses/diseases, asthma, COPD, allergies, heat-related illness/death, heat stress/stroke, cardiovascular disease / heart attacks or disease / stroke, injuries and drowning, vector-borne disease, infectious disease, stress and menta…	9. Cancer	Climate Change and Cancer Screening Among Americaâ€™s Vulnerable Populations: Increased Vulnerability, the Importance of Medicaid Coverage, and Bridging Macro- and Community-Level Interventions ||| Background: The World Bank, United Nations, and Pope Francis agree: Anthropogenic climate change will disproportionately harm the worldâ€™s underserved and vulnerable citizens. Moreover, the World Heal…
APHA-2017-1720-3748-3700	2017	Community Health Planning and Policy Development	1. Climate change and its impacts on human health, 7. Air pollution/air quality issues (e.g., smoke, particulate matter, ozone, allergens, pollen, air toxics), 13. Role of public health in addressing climate change, 14. Community engagement, partnerships, collaboration	12. Other and non-specific health outcomes	Integrate Consequences of Climate Change on Environment for Indoor Air Quality Surveillance Strategies in Health Care Programs: A Call to Action ||| Scientific studies show that climate change contributes to environmental changes that expose people to health risks. Outdoor pollution causes environmental changes that can affect indoor pollutant levels and alter indoor air quality which represents …
APHA-2017-1720-3785-4300	2017	Community Health Planning and Policy Development	14. Community engagement, partnerships, collaboration	13. No health outcomes	Statewide Engagement: A Participatory Evaluation Approach for Climate and Health Programs ||| State public health departments are among a network of first responders to the health effects of a changing climate. The Wisconsin Department of Health Services (WI DHS) received funding from the CDC under the Building Resilience Against Climate Effects (BRACE) grant in both 2012 and 2016. This has given…
APHA-2017-1720-3802-6200	2017	Community Health Planning and Policy Development	1. Climate change and its impacts on human health, 2. Environmental justice/equity, energy justice, climate justice, and vulnerable populations	13. No health outcomes	Climate Change and Public Health through the Lens of Eastern North Carolina ||| Introduction: Recognizing health outcomes associated with climate threats are important and require increased attention by healthcare providers and policy makers. The primary goal of this report is to provide information related to the public health threats of climate change, while identifying geographic areas in east…
APHA-2017-1720-3819-8800	2017	Community Health Planning and Policy Development	18. Policy and advocacy efforts, 14. Community engagement, partnerships, collaboration	13. No health outcomes	Understanding How Community Based Organizational Support Impacts Federal Climate Change Policy: A Case Study Examining the Clean Power Plan with Lessons for Advocating in the Trump Era ||| This paper examines effective means of impacting climate change policy using public participation by organized groups on the Clean Power Plan as a case study. The Clean Power Plan was proposed in June 2014 and …
APHA-2017-1720-3823-6600	2017	Community Health Planning and Policy Development	2. Environmental justice/equity, energy justice, climate justice, and vulnerable populations, 3. Adaptation and resilience, 4. Disaster preparedness and emergency response, 5. Extreme weather events (e.g. extreme heat, heat waves, hurricanes, droughts, floods, severe storms); sea-level rise; wildfires	13. No health outcomes	Assessing and Strengthening Post Storm Resilience in Public Housing: Hurricane Sandy ||| Introduction to Problem: Hurricane Sandy was the largest Atlantic hurricane on record, taking a great toll on infrastructure and human life. Despite rapid mobilization of governmental and nonâ€governmental organizations for the aid of those aï¬€ected, many continued to face impacts of the storm years after i…
APHA-2017-1720-3824-9200	2017	Community Health Planning and Policy Development	1. Climate change and its impacts on human health, 5. Extreme weather events (e.g. extreme heat, heat waves, hurricanes, droughts, floods, severe storms); sea-level rise; wildfires, 7. Air pollution/air quality issues (e.g., smoke, particulate matter, ozone, allergens, pollen, air toxics)	1. Respiratory illnesses, diseases, and COPD, 2. Asthma and allergies	Health effects of the 2008 northern California wildfires: A spatiotemporal approach ||| Introduction to the problem: Wildfires have been increasing in frequency and severity in western North America, and area burned from wildfires and the length of the wildfire season are projected to increase in the western US and in many other parts of the world. Wildfires emit many air pollutants of concern fo…
APHA-2017-1720-3838-2900	2017	Community Health Planning and Policy Development	14. Community engagement, partnerships, collaboration	13. No health outcomes	Engaging community stakeholders to inform healthful city redevelopment and land use ||| introduction: The effect of urban sprawl on climate change and related mortality and morbidity gives strong justification for strategic land use. Revitalization efforts can help reverse the deterioration of town centers and mitigate urban sprawl. However, redevelopment and gentrification can cause residential …
APHA-2017-1720-3841-6200	2017	Community Health Planning and Policy Development	4. Disaster preparedness and emergency response, 5. Extreme weather events (e.g. extreme heat, heat waves, hurricanes, droughts, floods, severe storms); sea-level rise; wildfires, 18. Policy and advocacy efforts	9. Cancer	Drowned Out: The Smoke-Free East Baton Rouge Campaign and the Impact of a Thousand Year Flood ||| Smoking is the leading cause of preventable death, contributing to cardiovascular diseases and lung cancer. The American Lung Association (ALA) recommends that Louisiana strengthens the existing statewide smoke-free law to include bar and casino worker protections to improve smoking related health ou…
APHA-2017-1720-3841-7400	2017	Community Health Planning and Policy Development	2. Environmental justice/equity, energy justice, climate justice, and vulnerable populations, 13. Role of public health in addressing climate change, 14. Community engagement, partnerships, collaboration	13. No health outcomes	US Climate and Health Alliance: Mobilizing for action on climate, health, and equity ||| Problem: Climate change is the greatest health challenge of the 21st century, disproportionately impacting disadvantaged communities and vulnerable populations. Climate policies offer opportunities to advance health and equity, if these policies are developed and implemented with a health and equity lens. Tra…
APHA-2017-1720-3849-6500	2017	Community Health Planning and Policy Development	6. Climate mitigation (e.g., emissions reduction; co-benefits; renewable energy; fossil fuels)	13. No health outcomes	Incorporating public health benefits into the City of Atlanta's Climate Action Plan ||| In 2015, the Atlanta Mayorâ€™s Office of Sustainability and 300 city stakeholders compiled a list of ten impact areas in a Power to Change initiative called the City of Atlantaâ€™s (COA) Climate Action Plan (CAP). The CAP is designed to reduce greenhouse gas (GHG) emissions at a local level in order to help mi…
APHA-2017-1720-3851-1000	2017	Community Health Planning and Policy Development	14. Community engagement, partnerships, collaboration	13. No health outcomes	Community Partnership Sustainability: Looking Beyond Funding ||| introduction Community partnerships have made important public health improvements in areas ranging from climate change to food systems and the built environment. However, oftentimes these partnerships are funded in short-term grant cycles and sustaining partnership structures or other grant-funded entities may be disrupted. These p…
APHA-2017-1720-3853-8600	2017	Community Health Planning and Policy Development	1. Climate change and its impacts on human health, 2. Environmental justice/equity, energy justice, climate justice, and vulnerable populations, 3. Adaptation and resilience, 6. Climate mitigation (e.g., emissions reduction; co-benefits; renewable energy; fossil fuels), 13. Role of public health in addressing climate change, 14. Community engagement, partnerships, collaboration	12. Other and non-specific health outcomes	A Health Systemâ€™s Journey to Addressing the Health Impacts of Climate Change ||| Non-profit health systems and hospitals are uniquely positioned to respond to and invest in strategies to mitigate the human health impacts of climate change. By delivering health care services, particularly in vulnerable communities, health systems have a role in supporting patients, employees, and communities in …
APHA-2017-1704-3952-7900	2017	APHA Films	19. Use of data, tools	13. No health outcomes	From the Ashes: User-friendly online planning tools to prepare for climate related disasters ||| Nik will discuss the use of user-friendly online planning tools to prepare for climate related disasters such as flooding and hurricanes. ||| FEATURE SESSION: FROM THE ASHES--Coal & Climate, Hoax or Havoc with acclaimed film producer and noted experts ||| APHA Films ||| AbsID: 395279
APHA-2017-1680-3851-5000	2017	Occupational Health and Safety	11. Occupational health and safety, 21. Health outcomes most impacted by climate change (e.g., respiratory illnesses/diseases, asthma, COPD, allergies, heat-related illness/death, heat stress/stroke, cardiovascular disease / heart attacks or disease / stroke, injuries and drowning, vector-borne disease, infectious disease, stress and mental illness, cancer, children health, maternal health, morta…	13. No health outcomes	Mesoamerican nephropathy in review ||| background and objective: For the past two decades regions of Central America have reported the emergence of chronic kidney disease not linked to traditional etiologies. Commonly called Mesoamerican nephropathy (MeN) or CKD of unknown origin (CKDu) the most common theory is association with agricultural work and/or heat exposure. This presentation will revie…
APHA-2017-1658-3936-0000	2017	Environment	1. Climate change and its impacts on human health, 5. Extreme weather events (e.g. extreme heat, heat waves, hurricanes, droughts, floods, severe storms); sea-level rise; wildfires	13. No health outcomes	Impact of extreme precipitation on motor vehicle fatalities ||| Background/Aim Precipitation results in hazardous road conditions that are associated with motor vehicle fatalities (MVF). We comprehensively assesses the risk of MVF associated with precipitation for the entire United States, highlighting the seasonal, diurnal, and spatial variation. Methods We used radar-based precipitation data fr…
APHA-2017-1720-3853-9200	2017	Community Health Planning and Policy Development	1. Climate change and its impacts on human health, 14. Community engagement, partnerships, collaboration	13. No health outcomes	Breaking Government Silos One Tree at a Time ||| The Los Angeles County Community Climate Action Plan calls for expanding the Countyâ€™s urban forest, yet the rate of tree death far exceeds the rate of tree planting, making it challenging to achieve the Countyâ€™s greenhouse gas reduction targets. Trees help fight climate change by absorbing and storing carbon and releasing oxygen, and have numer…
APHA-2017-1720-3854-7600	2017	Community Health Planning and Policy Development	18. Policy and advocacy efforts	13. No health outcomes	Encouraging Active Transportation on Long Island: Rating and Mapping Infrastructure to Drive Change ||| Nassau County (NC), on Long Island (LI), has been built around the car thanks to the influence of urban planner, Robert Moses. As a result, NC sees increased climate effects from cars, including air pollution and high numbers of poor air quality days. Encouraging active transportation, such as …
APHA-2017-1720-3855-5300	2017	Community Health Planning and Policy Development	1. Climate change and its impacts on human health, 3. Adaptation and resilience, 4. Disaster preparedness and emergency response, 14. Community engagement, partnerships, collaboration, 19. Use of data, tools	13. No health outcomes	Evaluating an All-Hazards Social Vulnerability Mapping Approach for Assisting Local Health Departments in Climate and Health Adaptation Planning ||| The impacts of climate and health hazards depend not only upon the severity, extent, and duration of the hazard itself, but also upon the underlying social systems with which they interact. Vulnerability maps are among the tools used by public health…
APHA-2017-1720-3859-6300	2017	Community Health Planning and Policy Development	1. Climate change and its impacts on human health, 7. Air pollution/air quality issues (e.g., smoke, particulate matter, ozone, allergens, pollen, air toxics), 19. Use of data, tools, 21. Health outcomes most impacted by climate change (e.g., respiratory illnesses/diseases, asthma, COPD, allergies, heat-related illness/death, heat stress/stroke, cardiovascular disease / heart attacks or disease /…	1. Respiratory illnesses, diseases, and COPD	Leveraging wireless inhaler sensors to estimate the impact of rising temperatures and pollutant levels on asthma symptoms ||| background: Louisville ranks in the top 20 most challenging places to live with asthma in the US. Local stakeholders are collaborating to leverage digital health to improve their understanding of how pollutants and temperature may influence asthma. objective: This study ai…
APHA-2017-1720-3863-9500	2017	Community Health Planning and Policy Development	1. Climate change and its impacts on human health, 5. Extreme weather events (e.g. extreme heat, heat waves, hurricanes, droughts, floods, severe storms); sea-level rise; wildfires, 7. Air pollution/air quality issues (e.g., smoke, particulate matter, ozone, allergens, pollen, air toxics), 20. Health communication, health education, health literacy	1. Respiratory illnesses, diseases, and COPD	Wildfire Smoke: A Guide for Public Health Officials ||| This presentation will describe revisions included in the 2016 document Wildfire Smoke A Guide for Public Health Officials, describe ways improved information was used in 2016 fire season and discuss the final version of the guide that will be available in mid-2017. The 2017 version of the Guide will include downloadable fact sheets for use …
APHA-2017-1720-3869-2600	2017	Community Health Planning and Policy Development	1. Climate change and its impacts on human health, 2. Environmental justice/equity, energy justice, climate justice, and vulnerable populations, 20. Health communication, health education, health literacy	1. Respiratory illnesses, diseases, and COPD	Strategies to mitigate climate change impacts on vulnerable populations ||| Background: The Centers for Disease Control and Prevention Climate Ready States and Cities Initiative has funded 16 states to develop a Climate and Health Adaptation and Mitigation Plan (CHAMP) using the Building Resistance Against Climate Effects (BRACE) framework. As a component, the New York State Department of Health …
APHA-2017-1720-3870-9700	2017	Community Health Planning and Policy Development	1. Climate change and its impacts on human health, 5. Extreme weather events (e.g. extreme heat, heat waves, hurricanes, droughts, floods, severe storms); sea-level rise; wildfires, 7. Air pollution/air quality issues (e.g., smoke, particulate matter, ozone, allergens, pollen, air toxics)	13. No health outcomes	Wildland Fire Air Quality Response Efforts In the United States ||| Where there is fire, there is smoke. Air quality impacts from wildfires in the United States are frequently the highest air pollution exposures that face the American public. Not only are these impacts high, but they are also becoming longer in duration due to climate change and wildland fuel conditions. These impacts are a signi…
APHA-2017-1720-3872-2600	2017	Community Health Planning and Policy Development	7. Air pollution/air quality issues (e.g., smoke, particulate matter, ozone, allergens, pollen, air toxics)	13. No health outcomes	Smoke Sense â€“ a crowd sourced study of health impacts of wildland fire smoke exposures ||| Exposure to particles and gasses found in wildfire smoke are linked to a range of health outcomes, affecting wellbeing and productivity in the affected communities. The health outcomes range from low severity, including increased incidence of respiratory symptoms, wheezing, coughing and eye irritation, to…
APHA-2017-1720-3872-4400	2017	Community Health Planning and Policy Development	2. Environmental justice/equity, energy justice, climate justice, and vulnerable populations, 3. Adaptation and resilience, 19. Use of data, tools, 21. Health outcomes most impacted by climate change (e.g., respiratory illnesses/diseases, asthma, COPD, allergies, heat-related illness/death, heat stress/stroke, cardiovascular disease / heart attacks or disease / stroke, injuries and drowning, vect…	13. No health outcomes	Increasing Capacity for Our Most Vulnerable: Adaptation Examples from Across the Country ||| Since 2010, CDCâ€™s Climate and Health Program has funded 16 state and 2 city health departments (grantees) to implement the Building Resilience Against Climate Effects (BRACE) framework given their jurisdictionsâ€™ unique climate impacts and vulnerabilities. Critical in this framework is the need to focu…
APHA-2017-1720-3875-0700	2017	Community Health Planning and Policy Development	1. Climate change and its impacts on human health, 7. Air pollution/air quality issues (e.g., smoke, particulate matter, ozone, allergens, pollen, air toxics), 19. Use of data, tools, 20. Health communication, health education, health literacy	1. Respiratory illnesses, diseases, and COPD	Identifying At-Risk Populations to Wildfire Smoke Hazards ||| Background: Wildfire episodes pose a significant public health threat in the United States. Adverse health impacts associated with wildfires occur near the burn area as well as in places far downwind due to wildfire smoke exposures. Health effects associated with exposure to PM arising from wildfires can range from mild eye and respira…
APHA-2017-1720-3885-5800	2017	Community Health Planning and Policy Development	20. Health communication, health education, health literacy	13. No health outcomes	Lessons learned from the implementation of local climate and health interventions in Oregon ||| The Oregon Climate and Health Collaborative is made up of five local health jurisdictions and the stateâ€™s climate and health program. Each partner within the collaborative has produced a climate and health adaptation plan based on climate projections for their area and drawing from their respective s…
APHA-2017-1720-3897-9700	2017	Community Health Planning and Policy Development	2. Environmental justice/equity, energy justice, climate justice, and vulnerable populations, 4. Disaster preparedness and emergency response, 14. Community engagement, partnerships, collaboration	13. No health outcomes	City of Cambridge Climate Change Preparedness & Resilience Planning - A Model Approach ||| Already exacerbating conditions such as asthma and heat-related mortality, climate change is a growing threat to public health that each community must confront. The City of Cambridge, MA is among the first in the nation to comprehensively plan and prepare strategic public health responses, with a focus on …
APHA-2017-1720-3899-6600	2017	Community Health Planning and Policy Development	3. Adaptation and resilience, 12. Workforce development, 13. Role of public health in addressing climate change, 14. Community engagement, partnerships, collaboration, 19. Use of data, tools	13. No health outcomes	Evidence-informed strategies to address climate change locally ||| Problem statement: Evidence matters to public health decision making â€“ it can help stretch the impact of scarce resources and keep us from reinventing the wheel. But, where can you find evidence to help support local decisions around complex issues like climate change, and how do you have time to sort through and digest it all? …
APHA-2017-1720-3901-7300	2017	Community Health Planning and Policy Development	1. Climate change and its impacts on human health, 2. Environmental justice/equity, energy justice, climate justice, and vulnerable populations, 14. Community engagement, partnerships, collaboration, 19. Use of data, tools, 21. Health outcomes most impacted by climate change (e.g., respiratory illnesses/diseases, asthma, COPD, allergies, heat-related illness/death, heat stress/stroke, cardiovascu…	1. Respiratory illnesses, diseases, and COPD, 4. Cardiovascular disease, heart attacks or disease, and stroke	Spatial intersections of climate risk and illness: Greening the built environment for health equity ||| The impacts of climate change on human health are well documented, and itâ€™s understood that changes in the built environment can both mitigate climate change and improve public health. However, targeting on-the-ground climate interventions for improved public health is challenging due to lack…
APHA-2017-1720-3905-1500	2017	Community Health Planning and Policy Development	1. Climate change and its impacts on human health, 3. Adaptation and resilience, 5. Extreme weather events (e.g. extreme heat, heat waves, hurricanes, droughts, floods, severe storms); sea-level rise; wildfires, 14. Community engagement, partnerships, collaboration, 21. Health outcomes most impacted by climate change (e.g., respiratory illnesses/diseases, asthma, COPD, allergies, heat-related ill…	13. No health outcomes	Local Design: Creating Small-Scale & Feasible Climate Interventions ||| In response to rapidly changing climate conditions, public health agencies face the challenge of how rising temperatures and related exposures will exacerbate existing health issues or drive new ones. In New Hampshire (NH), a partnership between state and local public health agencies supported a climate adaptation planning pr…
APHA-2017-1720-3906-5900	2017	Community Health Planning and Policy Development	1. Climate change and its impacts on human health, 4. Disaster preparedness and emergency response, 20. Health communication, health education, health literacy	13. No health outcomes	Fear of Disasters and Climate Change: One and the Same? ||| Many disasters, such as Hurricane Sandy, have been influenced by climate change. The increasing severity and frequency of natural disasters has changed the narrative about climate change. Despite consensus in the scientific community regarding the relationship between climate change and natural disasters, skepticism across the United Sta…
APHA-2017-1720-3913-1900	2017	Community Health Planning and Policy Development	1. Climate change and its impacts on human health, 3. Adaptation and resilience, 4. Disaster preparedness and emergency response, 5. Extreme weather events (e.g. extreme heat, heat waves, hurricanes, droughts, floods, severe storms); sea-level rise; wildfires, 14. Community engagement, partnerships, collaboration	13. No health outcomes	Leveraging Community Resilience Coalitions to Prepare Communities for Climate Change Related Disasters ||| Problem: According to the National Survey on Preparedness 35% of American households with children are not familiar with their childâ€™s school evacuation and emergency plans and approximately 40% of Americans are not confident in their governmentâ€™s ability to respond to an emergency weath…
APHA-2017-1720-3924-7000	2017	Community Health Planning and Policy Development	1. Climate change and its impacts on human health, 6. Climate mitigation (e.g., emissions reduction; co-benefits; renewable energy; fossil fuels), 19. Use of data, tools	2. Asthma and allergies	Quantifying the Health Co-Benefits of Greenhouse Gas Reduction Transportation Scenarios ||| In 2009, the Oregon Legislature required Metro, Portlandâ€™s regional government, to design and adopt a plan for reducing greenhouse gas emissions from light-duty vehicles to 20% below 2005 levels by 2035. Between 2012 and 2015, the Oregon Health Authority Health Impact Assessment Initiative conducted a se…
APHA-2017-1720-3926-9900	2017	Community Health Planning and Policy Development	1. Climate change and its impacts on human health, 2. Environmental justice/equity, energy justice, climate justice, and vulnerable populations, 5. Extreme weather events (e.g. extreme heat, heat waves, hurricanes, droughts, floods, severe storms); sea-level rise; wildfires, 7. Air pollution/air quality issues (e.g., smoke, particulate matter, ozone, allergens, pollen, air toxics), 13. Role of pu…	13. No health outcomes	Applications of wildfire and smoke forecasting models to emergency planning for populations with disability and/or access and functional needs ||| There exists strong evidence that the frequency, scale, duration, and intensity of wildfires have substantially increased over the last several decades due to climate change. Future projections of wildfire activity under a changing climate suggest a co…
APHA-2017-1722-3929-0300	2017	APHA Council of Affiliates	13. Role of public health in addressing climate change, 14. Community engagement, partnerships, collaboration	13. No health outcomes	Building Affiliate Capacity to Address Climate Change and Health ||| The APHA Region 5 affiliates (Indiana, Illinois, Michigan, Minnesota, Ohio, and Wisconsin) comprise the Great Lakes Public Health Coalition (GLPHC). During its monthly meetings, the GLPHC reflected on cross cutting public health concerns impacting all six states and identified climate change and health as a priority for a collab…
APHA-2017-1722-3939-5200	2017	APHA Council of Affiliates	14. Community engagement, partnerships, collaboration	13. No health outcomes	Showcasing public health big ideas and innovation in Idaho ||| The Idaho Public Health Association (IPHA) hosted TED-style Public Health Education and Development (PHED) Talks during the 2016 and 2017 National Public Health Weeks (NPHW). The goal of IPHAâ€™s PHED talks is to provide an update on new and innovative public health efforts throughout Idaho through an engaging and concise presentation…
APHA-2017-1722-3939-8200	2017	APHA Council of Affiliates	2. Environmental justice/equity, energy justice, climate justice, and vulnerable populations, 3. Adaptation and resilience, 5. Extreme weather events (e.g. extreme heat, heat waves, hurricanes, droughts, floods, severe storms); sea-level rise; wildfires, 14. Community engagement, partnerships, collaboration, 19. Use of data, tools	13. No health outcomes	Climate Change Adaptation Planning: From Global to Local ||| Adaptive governance is an approach emerging from the resilience literature that explicitly focuses on collaborative learning, networking, and the promotion of cross-sectoral partnerships. Health in All Policies (HiAP) and adaptive governance may provide complementary approaches through which to promote partnerships pertaining to climate…
APHA-2017-1723-3935-0700	2017	APHA Committee on Womens Rights	1. Climate change and its impacts on human health, 2. Environmental justice/equity, energy justice, climate justice, and vulnerable populations, 14. Community engagement, partnerships, collaboration	8. Stress and mental illness	Race and Gender Spell Doubled Jeopardy and Multiple Assets in Disasters for Women of Color ||| The world is already experiencing the long feared catastrophic climate change with resulting in an increase in the frequency and severity of extreme weather events. Unchecked, the progression will only get worse. Though all will bear the costs of climate change, certain communities and populations exper…
APHA-2017-1725-3832-5100	2017	Caucus on Refugee and Immigrant Health	1. Climate change and its impacts on human health, 2. Environmental justice/equity, energy justice, climate justice, and vulnerable populations, 5. Extreme weather events (e.g. extreme heat, heat waves, hurricanes, droughts, floods, severe storms); sea-level rise; wildfires, 9. One Health, biological hazards, microbial pathogens, biotoxins, parasites, 16. Population displacement	7. Infectious disease	Climate change is propelling environmentally-induced forced migration ||| Introduction. Since the 1980s, humansâ€™ ecological footprint has exceeded Earthâ€™s bearing capacity, marking the tipping point where humans now manage the ecosphere in an unsustainable way. Climate change is insidiously forcing communities to vacate their ancestral homes and migrate to other lands or urban centers, trigge…
APHA-2017-1729-3933-2000	2017	APHA Center for Public Health Policy	7. Air pollution/air quality issues (e.g., smoke, particulate matter, ozone, allergens, pollen, air toxics)	13. No health outcomes	Million Hearts 2022 ||| The presenter will describe how this national public-private initiative to prevent cardiovascular events will help raise awareness and focus action to protect at-risk individuals from small particle air pollution. The talk will provide an up to date review of the evidence linking air pollution exposure and the development of cardiovascular and metabolic diseases. ||| Air P…
APHA-2017-1729-3951-5800	2017	APHA Center for Public Health Policy	1. Climate change and its impacts on human health, 3. Adaptation and resilience, 19. Use of data, tools	13. No health outcomes	Climate and Health in Minnesota ||| Since 2009, the Minnesota Department of Health has been leading climate adaptation work in Minnesota to protect the publicâ€™s health. Over the years and through lessons learned, the Departmentâ€™s work has become more sophisticated and targeted to certain audiences. Join the Director of the Minnesota (MN) Climate and Health Program in learning more about four …
APHA-2017-1729-3951-6400	2017	APHA Center for Public Health Policy	1. Climate change and its impacts on human health, 2. Environmental justice/equity, energy justice, climate justice, and vulnerable populations, 3. Adaptation and resilience, 20. Health communication, health education, health literacy	6. Vector-borne disease	Climate and Health in Arizona ||| More frequent extreme weather events including the number of heat waves and extreme precipitation events are projected to occur in Arizona. With the threat of existing and future hazards, the Arizona Department of Health Services (ADHS) adopted the Centers for Disease Control and Preventionâ€™s (CDC) Building Resilience Against Climate Effects (BRACE) Framework t…
APHA-2017-1729-3951-6600	2017	APHA Center for Public Health Policy	1. Climate change and its impacts on human health, 2. Environmental justice/equity, energy justice, climate justice, and vulnerable populations, 3. Adaptation and resilience, 13. Role of public health in addressing climate change, 20. Health communication, health education, health literacy	12. Other and non-specific health outcomes	Climate and Health Adaptations and Mitigation Planning in New York State ||| CDCâ€™s Climate Ready States and Cities Initiative funded the New York State Department of Health to develop a Climate and Health Adaptation and Mitigation Plan using the Building Resistance Against Climate Effects (BRACE) framework. In NYS, a strategic map was developed outlining activities needed to protect and improve…
APHA-2017-1729-3952-8100	2017	APHA Center for Public Health Policy	2. Environmental justice/equity, energy justice, climate justice, and vulnerable populations	13. No health outcomes	Year of Climate Change and Health: The Climate Justice Challenge ||| Year of Climate Change and Health: The Climate Justice Challenge We need to create healthy environments across all places. Yet we can only achieve healthy environments if our efforts are supported with sound science and informed policy. The Year of Climate Change and Health began the discussion on climate and health by looking a…
APHA-2017-1729-3952-8200	2017	APHA Center for Public Health Policy	1. Climate change and its impacts on human health	13. No health outcomes	Alaska Native perspectives on Climate Justice (case example) ||| Alaska Natives are arguably the least to contribute to climate change but the most impacted by a rapidly changing climate and ecosystem. Alaska faces changes in topography, herd migration and air quality â€“ all of which negatively impact the health of the Native communities and their way of life. This session will provide a case ex…
APHA-2017-1729-3952-8800	2017	APHA Center for Public Health Policy	14. Community engagement, partnerships, collaboration	13. No health outcomes	Leveraging the Think Tankâ€™s work to elevate Alaska Native Health issues ||| Changes in social and environmental conditions continue to impact the health and wellness of Alaska Native villages and people. Many Alaska Native people and families participate in a subsistence culture to meet their food and nutrition needs. Climate change and environmental contamination cause changes to traditional f…
APHA-2017-1729-3953-3200	2017	APHA Center for Public Health Policy	2. Environmental justice/equity, energy justice, climate justice, and vulnerable populations, 13. Role of public health in addressing climate change, 18. Policy and advocacy efforts	13. No health outcomes	Climate change, equity, and health: Key components of Health in All Policies ||| The California Health in All Policies Task Force (Task Force) was established to facilitate inter-agency collaboration and promote health, equity, and environmental sustainability. The Task Force brings together 22 state agencies, departments, and offices and was created by a governorâ€™s executive order in 2010. The…
APHA-2017-1729-3956-7600	2017	APHA Center for Public Health Policy	18. Policy and advocacy efforts, 2. Environmental justice/equity, energy justice, climate justice, and vulnerable populations	13. No health outcomes	Climate parents and sierra club solutions ||| This presentation will go over climate and social justice issues with a particular emphasis on intergenerational equity. Attendees will learn what they can do at the state, local and federal level to support climate justice. ||| Climate Justice: Building Power ||| APHA Center for Public Health Policy ||| AbsID: 395676
APHA-2017-1741-3877-4300	2017	Pharmacy	20. Health communication, health education, health literacy, 21. Health outcomes most impacted by climate change (e.g., respiratory illnesses/diseases, asthma, COPD, allergies, heat-related illness/death, heat stress/stroke, cardiovascular disease / heart attacks or disease / stroke, injuries and drowning, vector-borne disease, infectious disease, stress and mental illness, cancer, children healt…	6. Vector-borne disease	Pharmacists Continuing Professional Development (CPD) in Times of Zika: From Science to Care ||| Background: With climate change, vector-born- diseases, such as the infection by the Zika virus, have emerged. Zika virus has disseminated worldwide and posed a threat to humanity by affecting pregnant women and their newborns. Since 2015, this disease has captured the attention of health authorities …
APHA-2017-1741-3882-5600	2017	Pharmacy	1. Climate change and its impacts on human health	6. Vector-borne disease	Role of Pharmacists in the Continuum of Care for Newborns with Zika Virus Infection ||| Background: Zika is a vector-borne disease transmitted to humans via the Aedes mosquito.The impact of climate change and environmental factors have been strongly associated with the spread of this disease around the world. This infection manifests as a mild disease in the adult population. However, it attracte…
APHA-2017-1742-3872-1900	2017	Human Rights Forum	1. Climate change and its impacts on human health, 2. Environmental justice/equity, energy justice, climate justice, and vulnerable populations, 15. Ecosystem disruptions, changes in environment and habitat, 16. Population displacement	8. Stress and mental illness, 12. Other health outcomes	First Nations peoples in the high northern latitudes: The interrelationship of indigenous rights and climate change impacts on public health ||| Introduction. Worldwide, indigenous populations experience disproportionate vulnerabilities to climate change, and corresponding challenges to their human rights based on their geographic distribution, livelihoods, land use, and cultural practices. Metho…
APHA-2017-1742-3894-4200	2017	Human Rights Forum	2. Environmental justice/equity, energy justice, climate justice, and vulnerable populations, 18. Policy and advocacy efforts	13. No health outcomes	Using human rights approaches for addressing climate change, improving health and advancing indigenous rights ||| We illustrate the use of human rights approaches to promote healthy climate action, using two examples of advocacy undertaken by OraTaiao, the New Zealand Climate and Health Council. We first analyzed the implications of climate change for the right to health for MÄori, the indigenou…
APHA-2018-1755-3986-8200	2018	Environment	1. Climate change and its impacts on human health, 3. Adaptation and resilience, 14. Community engagement, partnerships, collaboration	13. No health outcomes	Climate-Ready Tribes: Preparing Tribal Communities for the Potential Health Impacts of Climate Change ||| Climate change is a significant threat to human health. The United States has already experienced elevated temperatures, more frequent and severe extreme weather events, degraded air quality, and diseases transmitted through food, water, and vectors. Tribes may be particularly affected, but m…
APHA-2018-1755-4095-1400	2018	Environment	1. Climate change and its impacts on human health, 2. Environmental justice/equity, energy justice, climate justice, and vulnerable populations, 5. Extreme weather events (e.g. extreme heat, heat waves, hurricanes, droughts, floods, severe storms); sea-level rise; wildfires	8. Stress and mental illness	"We're Just Sitting Ducks": Recurrent Household Flooding as a Public Health Issue in Detroitâ€™s Changing Climate ||| Background: In the Midwest U.S., the amount of precipitation falling in the 1% heaviest precipitation events has increased by 37% since mid-twentieth century. On August 11, 2014, Metro Detroit experienced record-breaking rainfallâ€”more than 6â€ in 4 hoursâ€”which resulted in a f…
APHA-2018-1755-4114-9100	2018	Environment	1. Climate change and its impacts on human health, 2. Environmental justice/equity, energy justice, climate justice, and vulnerable populations, 19. Use of data, tools, 5. Extreme weather events (e.g. extreme heat, heat waves, hurricanes, droughts, floods, severe storms); sea-level rise; wildfires	12. Other and non-specific health outcomes	Mapping sociodemographic and health sensitivity to extreme heat events: Philadelphia's heat vulnerability index ||| Background: The adverse effects of climate change are well documented and will continue to intensify. Exposure to extreme heat has contributed to more deaths in the past decade than any other climate-related hazard, driven largely by mortality among vulnerable populations in urban e…
APHA-2018-1755-4123-1100	2018	Environment	1. Climate change and its impacts on human health, 3. Adaptation and resilience	13. No health outcomes	Why should local public health agencies conduct climate change and health vulnerability assessments? ||| Climate change is increasingly impacting population health outcomes across several areas of public health service delivery across North America, and internationally. Public health practitioners are increasingly looking for guidance on how to begin planning for and adapting to myriad health-rel…
APHA-2018-1755-4138-7400	2018	Environment	1. Climate change and its impacts on human health, 2. Environmental justice/equity, energy justice, climate justice, and vulnerable populations, 5. Extreme weather events (e.g. extreme heat, heat waves, hurricanes, droughts, floods, severe storms); sea-level rise; wildfires, 7. Air pollution/air quality issues (e.g., smoke, particulate matter, ozone, allergens, pollen, air toxics)	10. Children's health, maternal health, and adverse birth outcomes (preterm, low birth weight)	Understanding health equity and population risk implications of exposure to air pollution from wildland fires and hypertensive disorders of pregnancy in California ||| Air pollution is a preventable source of cardiovascular disease contributing to the global burden of disease, including among pregnant women. Approximately 40% of ambient fine particulate matter in the U.S. originates from wildland…
APHA-2018-1755-4141-9600	2018	Environment	7. Air pollution/air quality issues (e.g., smoke, particulate matter, ozone, allergens, pollen, air toxics), 19. Use of data, tools	1. Respiratory illnesses, diseases, and COPD	Developing standardized factors to quantify the monetized health benefits from energy efficiency and renewable energy in the United States ||| Energy efficiency and renewable energy (EE/RE) can reduce multiple air pollutants including carbon dioxide (CO2), nitrogen oxides (NOx), sulfur dioxide (SO2), and fine particulate matter (PM2.5) from the electric power sector, either by decreasing demand f…
APHA-2018-1755-4155-1000	2018	Environment	1. Climate change and its impacts on human health, 5. Extreme weather events (e.g. extreme heat, heat waves, hurricanes, droughts, floods, severe storms); sea-level rise; wildfires, 19. Use of data, tools, 21. Health outcomes most impacted by climate change (e.g., respiratory illnesses/diseases, asthma, COPD, allergies, heat-related illness/death, heat stress/stroke, cardiovascular disease / hear…	1. Respiratory illnesses, diseases, and COPD	Association of wildfire smoke exposure with respiratory and cardiovascular health outcomes in Calgary, Canada in 2015 ||| Introduction: Wildfires are increasing in frequency and severity due to climate change. A remote wildfire event in the Pacific Northwest that severely impacted a major Canadian urban center provided a unique opportunity to study the impacts of fine particulate matter (PM2.5) e…
APHA-2018-1755-4158-5300	2018	Environment	14. Community engagement, partnerships, collaboration, 19. Use of data, tools	3. Heat-related illness, stress, and death	Examining the integration of environmental health into state-mandated community health assessment processes ||| Background: Per state statute, all of Coloradoâ€™s local public health agencies must conduct periodic community health assessments and publish improvement plans based on their assessments. As environmental concerns change due to challenges of the 21st century, such as increased extreme …
APHA-2018-1755-4170-7400	2018	Environment	19. Use of data, tools, 5. Extreme weather events (e.g. extreme heat, heat waves, hurricanes, droughts, floods, severe storms); sea-level rise; wildfires, 7. Air pollution/air quality issues (e.g., smoke, particulate matter, ozone, allergens, pollen, air toxics)	12. Other and non-specific health outcomes	Assessing Community Vulnerability to Pollutant Releases due to Extreme Events ||| Excessive heat, prolonged droughts, extreme floods, and wildfires will not only affect communities directly, but also indirectly through impacts to infrastructure and the surrounding landscape. Indirect consequences could include higher exposures to water- and air-borne pollutants from contaminated sites and hazardo…
APHA-2018-1755-4171-6300	2018	Environment	14. Community engagement, partnerships, collaboration, 19. Use of data, tools	13. No health outcomes	Case Study: A Community Assessment of Hazardous Waste Site Vulnerabilities due to Extreme Events - Waterbury, CT and Phoenix, AZ ||| Extreme weather events like hurricanes, wildfires, and floods can be devastating to communities and infrastructure. In addition to preparing for the direct impact of extreme events, communities also need to prepare for the often unanticipated indirect ways these eve…
APHA-2018-1755-4176-6700	2018	Environment	2. Environmental justice/equity, energy justice, climate justice, and vulnerable populations, 5. Extreme weather events (e.g. extreme heat, heat waves, hurricanes, droughts, floods, severe storms); sea-level rise; wildfires, 14. Community engagement, partnerships, collaboration	13. No health outcomes	Shifting from â€œcommunity-placedâ€ to â€œcommunity-basedâ€ research to advance health equity: Lessons learned from the Housing, Heatwaves, and Health: Increasing Climate Resiliency in Detroit (HHH) partnership ||| Introduction: Research that is conducted within vulnerable communities is often designed and implemented without the input, perspective, and involvement of the community being studie…
APHA-2018-1755-4182-8800	2018	Environment	1. Climate change and its impacts on human health	13. No health outcomes	Preparing Physicians to Address the Health Effects from Climate Change: A Collaboration between Medical Associations and BRACE-Illinois ||| Climate change knowledge, perceptions, and communications have been studied using rigorous methods from the perspectives of sociology, psychology, linguistics, and communications. Tailoring the message for the audience and using the right messenger are two ke…
APHA-2018-1755-4184-1300	2018	Environment	5. Extreme weather events (e.g. extreme heat, heat waves, hurricanes, droughts, floods, severe storms); sea-level rise; wildfires, 7. Air pollution/air quality issues (e.g., smoke, particulate matter, ozone, allergens, pollen, air toxics), 13. Role of public health in addressing climate change, 20. Health communication, health education, health literacy	3. Heat-related illness, stress, and death	Air Resource Advisors: Forecasting and Communicating Wildfire Smoke Risk Through the Air Resource Advisor Wildland Fire Air Quality Response Program ||| Larger wildland fires and long-duration smoke exposure is a significant public health issue in the US. In US EPA's Pacific Southwest Region, two employees currently work on the ground to communicate smoke impacts to communities through the US For…
APHA-2018-1755-4184-3000	2018	Environment	19. Use of data, tools	13. No health outcomes	Climate change and health planning for local health departments in California: Data-driven tools ||| Climate change threatens human health and equity now and into the future. Climate change and health inequities share similar root causes: the inequitable distribution of social, political, and economic power. As a result, some low-income communities and communities of color face both inequitable l…
APHA-2018-1755-4185-5500	2018	Environment	19. Use of data, tools, 13. Role of public health in addressing climate change	6. Vector-borne disease	Extreme Weather and Climate Readiness in Vector Borne Disease Control Programming at State and Territorial Health Agencies ||| Vector-borne diseases (VBDs) comprise one of the most challenging areas of disease prevention and control, requiring an understanding of the complex relationship between species, epidemiology, and environment. Addressing vector control by coordinating local and broad-scal…
APHA-2018-1755-4185-6200	2018	Environment	7. Air pollution/air quality issues (e.g., smoke, particulate matter, ozone, allergens, pollen, air toxics), 19. Use of data, tools	13. No health outcomes	Recent Developments in Air Monitoring Technology Relevant to Wildfire Smoke ||| Wildfires are highly variable and intense sources of air pollutant emissions, inducing significant pollution episodes in downwind communities. The current regulatory air monitoring network in the United States may not fully capture pollution exposure in smoke impacted communities, depending upon the geographic locatio…
APHA-2018-1755-4014-6000	2018	Environment	1. Climate change and its impacts on human health, 6. Climate mitigation (e.g., emissions reduction; co-benefits; renewable energy; fossil fuels), 7. Air pollution/air quality issues (e.g., smoke, particulate matter, ozone, allergens, pollen, air toxics)	13. No health outcomes	Improving Health and Climate in Tandem: How to Save Money, Improve Equity, and Create Benefits by "Multisolving" ||| Around the world, organizations and individuals are putting projects or policies into place that both improve public health and mitigate climate change. Such "multisolving" initiatives can make progress on multiple goals at once, while saving money and meeting the needs of diverse …
APHA-2018-1765-4239-6600	2018	APHA Intersectional Council	1. Climate change and its impacts on human health, 13. Role of public health in addressing climate change, 17. Global health and international perspectives	13. No health outcomes	Most Trusted Voices: Nurses Globally Call for Action on Climate Change ||| Both globally and in the US, nurses repeatedly rank at or near the top of the list of the professions most trusted by the public. Moreover, like others in the health sector, nursing addresses an issue of central concern to everyone, across nationality, economic status, or political affiliation: personal health. Nurses are …
APHA-2018-1767-4234-3500	2018	International Health	1. Climate change and its impacts on human health	13. No health outcomes	554492 ||| ||| 2017 Hurricane Impacts on the Caribbean: Climate Change Meets Health Inequity ||| International Health ||| AbsID: 423435
APHA-2018-1755-4186-4100	2018	Environment	1. Climate change and its impacts on human health, 3. Adaptation and resilience, 13. Role of public health in addressing climate change	13. No health outcomes	A proposed model for climate and health adaptation planning for state and local health departments ||| Background: Over the last decade, there have been growing calls for national and local governments to prepare and adapt to a changing climate to protect human health. Due to the shift in U.S. federal climate policy under the Trump Administration, leadership for this climate and health adaptation…
APHA-2018-1755-4196-8000	2018	Environment	1. Climate change and its impacts on human health, 6. Climate mitigation (e.g., emissions reduction; co-benefits; renewable energy; fossil fuels), 19. Use of data, tools	13. No health outcomes	A Healthy Equity Approach to Meeting Californiaâ€™s Greenhouse Gas Emissions Reduction Target for 2030 ||| California is a global leader in advancing policies to address climate change. This includes Executive Order B-30-15 that established a statewide greenhouse gas (GHG) reduction target of 40 percent below 1990 levels by the year 2030, which was codified by the California Global Warming Soluti…
APHA-2018-1755-4197-7600	2018	Environment	1. Climate change and its impacts on human health, 15. Ecosystem disruptions, changes in environment and habitat, 5. Extreme weather events (e.g. extreme heat, heat waves, hurricanes, droughts, floods, severe storms); sea-level rise; wildfires	5. Injuries and drowning	Assessing the health impacts of flooding in Florida ||| Background Globally, flood is the most common cause of natural disaster and a major cause of economic loss and infrastructure damage. Under future climate change scenarios, altered patterns of precipitation and rise in sea level are expected to increase the frequency and intensity of floods. Despite the enormous impacts of floods, there is r…
APHA-2018-1755-4198-1500	2018	Environment	1. Climate change and its impacts on human health, 3. Adaptation and resilience, 5. Extreme weather events (e.g. extreme heat, heat waves, hurricanes, droughts, floods, severe storms); sea-level rise; wildfires, 16. Population displacement	13. No health outcomes	Managed retreat as a strategy for climate change adaptation in small communities: Public health implications ||| Background: In coming decades, sea level rise associated with climate change is making some communities uninhabitable. Managed retreat, or planned relocation, is a proactive response prior to catastrophic necessity. Managed retreat has disruptive health, social, cultural, and economic …
APHA-2018-1755-4199-5400	2018	Environment	9. One Health, biological hazards, microbial pathogens, biotoxins, parasites, 15. Ecosystem disruptions, changes in environment and habitat, 20. Health communication, health education, health literacy	10. Children's health, maternal health, and adverse birth outcomes (preterm, low birth weight), 6. Vector-borne disease	Mission Mosquito: Building and Expanding an International Network of Public Health Communicators to Engage on Zika and Vector-Borne Diseases ||| Globalization, land-use change, and human behavior are all societal contributors to the spread of zoonotic diseases. Additional factors such as climate change and global inequities in health also increase vulnerability of sub-populations to certain vecto…
APHA-2018-1755-4234-2000	2018	Environment	1. Climate change and its impacts on human health, 2. Environmental justice/equity, energy justice, climate justice, and vulnerable populations, 3. Adaptation and resilience, 5. Extreme weather events (e.g. extreme heat, heat waves, hurricanes, droughts, floods, severe storms); sea-level rise; wildfires, 14. Community engagement, partnerships, collaboration	12. Other and non-specific health outcomes	Rapid Response in the Context of Disaster: When the Response must include Research ||| Due largely to the vast industrial complexes, on- and off-shore gas and oil exploration, the fisheries, and proximity to the Gulf, coastal communities are increasingly at risk of natural and manmade disasters, rising water, storm surges, and tropical weather systems. UTMB has thus developed an increased focus o…
APHA-2018-1755-4247-8300	2018	Environment	1. Climate change and its impacts on human health, 5. Extreme weather events (e.g. extreme heat, heat waves, hurricanes, droughts, floods, severe storms); sea-level rise; wildfires	13. No health outcomes	Impact of Changing Ocean Conditions on Fish Populations ||| Fishermen have known for centuries that climate fluctuations are both important and normal; the fluctuations impact both the abundance and distribution of their catch. Climate varies on daily, weather-system and seasonal time scales, and we continue to learn about longer-term fluctuations that occur within the bounds of â€˜naturalâ€™ var…
APHA-2018-1756-4074-9800	2018	Epidemiology	1. Climate change and its impacts on human health	12. Other and non-specific health outcomes	Regional Variation in End-Stage Renal Disease: Could Heat Exposure be a Risk Factor among Young Hispanic Males? ||| Objective: A pandemic of chronic kidney disease (CKD) of unknown etiology (CKDu) among agricultural workers in equatorial countries has developed over the past few decades. CKDu strikes young healthy males and is hypothesized that working in intense heat is a risk factor. This study…
APHA-2018-1756-4164-6200	2018	Epidemiology	1. Climate change and its impacts on human health, 5. Extreme weather events (e.g. extreme heat, heat waves, hurricanes, droughts, floods, severe storms); sea-level rise; wildfires, 7. Air pollution/air quality issues (e.g., smoke, particulate matter, ozone, allergens, pollen, air toxics), 21. Health outcomes most impacted by climate change (e.g., respiratory illnesses/diseases, asthma, COPD, all…	1. Respiratory illnesses, diseases, and COPD, 2. Asthma and allergies, 4. Cardiovascular disease, heart attacks or disease, and stroke, 10. Children's health, maternal health, and adverse birth outcomes (preterm, low birth weight)	Health impacts of a large California wildfire on Medi-Cal beneficiaries: Hospital admissions, emergency department and office visits ||| background: The frequency and intensity of wildfires is anticipated to increase as climate change creates longer, warmer and drier seasons. Particulate matter pollution from wildfire smoke has been linked to adverse respiratory, and in some studies, cardiovascul…
APHA-2018-1756-4182-0700	2018	Epidemiology	5. Extreme weather events (e.g. extreme heat, heat waves, hurricanes, droughts, floods, severe storms); sea-level rise; wildfires, 9. One Health, biological hazards, microbial pathogens, biotoxins, parasites	6. Vector-borne disease	Arboviral transmission rates among mosquito populations after a natural disaster occurrence: A systematic review ||| Background: Natural disasters, such as hurricanes, floods, droughts, tsunamis, tornadoes, and earthquakes, are events that that can cause long-lasting damage. In 2017, Hurricanes Irma, Harvey, and Maria affected the southern United States and several Caribbean islands. After a natu…
APHA-2018-1756-4194-5800	2018	Epidemiology	7. Air pollution/air quality issues (e.g., smoke, particulate matter, ozone, allergens, pollen, air toxics)	4. Cardiovascular disease, heart attacks or disease, and stroke	Associations between walkability, particulate matter (PM2.5), and hypertension in Los Angeles from 2009 California Health Interview Survey (CHIS) ||| Background: The California Global Warming Solution Act of 2006 (AB 32) requires that California reduce greenhouse gas (GHG) emissions, and the transportation sector contributes over 40% of GHG emissions with automobiles and light trucks alone contri…
APHA-2018-1756-4229-3900	2018	Epidemiology	19. Use of data, tools	13. No health outcomes	Use of Syndromic Surveillance in Oregon to Improve Public Health Preparedness and Response ||| BACKGROUND: Syndromic surveillance can improve public health situational awareness by providing near real-time data on health conditions that provides information about morbidity and the demand for emergent care. For example, public health practitioners can monitor emergency department patient visits fo…
APHA-2018-1756-4229-4100	2018	Epidemiology	5. Extreme weather events (e.g. extreme heat, heat waves, hurricanes, droughts, floods, severe storms); sea-level rise; wildfires	13. No health outcomes	Understanding the Human Impacts From Prolonged Drought in California Through the Use of Community Assessment for Public Health Emergency Response (CASPER) in Mariposa County ||| ||| EPI - SPECIAL SESSION: Disaster Epidemiology: Examples of Epidemiologic Methods Applied to Natural and Man-made Disasters ||| Epidemiology ||| AbsID: 422941
APHA-2018-1757-4151-8600	2018	Food and Nutrition	10. Food security, nutrition, sustainable food systems, 20. Health communication, health education, health literacy	13. No health outcomes	Raising Public Awareness about Food Waste: The Development, Implementation, and Evaluation of California's Inaugural Food Waste Prevention Week ||| Background and Purpose: Food waste highlights U.S. food system challenges, and touches several critical public health issues, including food insecurity, climate change, and resource costs. Up to 40% of food in the US goes uneaten (Natural Resources De…
APHA-2018-1757-4218-8900	2018	Food and Nutrition	10. Food security, nutrition, sustainable food systems, 14. Community engagement, partnerships, collaboration	13. No health outcomes	Development of the Food and Climate Addendum to the Austin Community Climate Plan: Results and Lessons Learned ||| Introduction: Local food systems are significant and modifiable contributors of greenhouse gas (GHG) emissions, but are often ignored in municipal emissions reduction efforts. In order to create a more climate-friendly food system, in 2017, the Austin/Travis County Food Policy Board …
APHA-2018-1758-4123-3100	2018	Ethics	1. Climate change and its impacts on human health, 20. Health communication, health education, health literacy	13. No health outcomes	Critical Environmental Media Literacy ||| Background: Increasingly globalized information networks have revolutionized studentsâ€™ access to information, making research more available than ever. Simultaneously, this technological transformation has created challenges for educators, who must provide students with the tools to discern informational accuracy and bias. In environmental education, th…
APHA-2018-1758-4203-8800	2018	Ethics	4. Disaster preparedness and emergency response, 18. Policy and advocacy efforts	13. No health outcomes	Ethical rationing of health care during the long emergency: A scoping study ||| More than an ordinary natural disaster, a â€œlong emergencyâ€ pummels a region for an extended period and exhausts government resources (a good example is Puerto Ricoâ€™s devastation by Hurricane Maria). Climate change or other emergencies could drive resources toward urgent security, food, and shelter needs â€” away…
APHA-2018-1763-4141-2800	2018	HIV/AIDS	1. Climate change and its impacts on human health, 5. Extreme weather events (e.g. extreme heat, heat waves, hurricanes, droughts, floods, severe storms); sea-level rise; wildfires	1. Respiratory illnesses, diseases, and COPD	Impact of Severe Weather Events on Adherence to Care among Women Living with HIV ||| Extreme weather patterns and rising sea levels, linked to global climate change, are occurring at a greater frequency. Super moon tides result in severe flooding. Unseasonably high rainfall and tropical storms threaten water quality, wildlife, and may impact health outcomes. Public health officials recognize the …
APHA-2018-1765-4239-6000	2018	APHA Intersectional Council	1. Climate change and its impacts on human health	3. Heat-related illness, stress, and death	Framing Health Action on Climate Change: Outcomes from the Global Climate and Health Forum, an affiliated event to the September 2018 Global Climate Action Summit in San Francisco ||| In September of this year, California governor Jerry Brown together with US and international partners is hosting the Global Climate Action Summit, dedicated to highlighting mitigation action by subnational actors, …
APHA-2018-1765-4239-6200	2018	APHA Intersectional Council	1. Climate change and its impacts on human health	13. No health outcomes	Lancet Countdown on Health and Climate Change: Moving from Threat to Opportunity in 2018 ||| Launched in 2016, The Lancet Countdown: Tracking Progress on Climate Change and Health is an ambitious international research collaboration of academic institutions and practitioners around the world, dedicated to tracking the worldâ€™s response to climate change and the health benefits that emerge from t…
APHA-2018-1765-4239-6400	2018	APHA Intersectional Council	11. Occupational health and safety	13. No health outcomes	Leadership from the Animal Health Sector: One Health Approaches to Healthy and Sustainable Food Production ||| The livestock sector is integral to addressing health, equity and sustainability challenges ranging from nutrition, food and water safety and security, livelihoods, and land use and emissions. Collaboration with animal health sector is a key pathway for climate action, including engaging…
APHA-2018-1766-4091-6800	2018	Injury Control and Emergency Health Services	1. Climate change and its impacts on human health, 7. Air pollution/air quality issues (e.g., smoke, particulate matter, ozone, allergens, pollen, air toxics), 11. Occupational health and safety, 21. Health outcomes most impacted by climate change (e.g., respiratory illnesses/diseases, asthma, COPD, allergies, heat-related illness/death, heat stress/stroke, cardiovascular disease / heart attacks …	13. No health outcomes	Association between air temperatures and occupational injuries: A case-crossover analysis using workersâ€™ compensation claims data in the construction industries in Northern Italy ||| Background and Aims: The aim of this study was to evaluate the relationship between high air temperatures and occupational injuries (OIs) occurred in construction workers (CWs) from the Autonomous Province of Trent…
APHA-2018-1766-4162-1000	2018	Injury Control and Emergency Health Services	21. Health outcomes most impacted by climate change (e.g., respiratory illnesses/diseases, asthma, COPD, allergies, heat-related illness/death, heat stress/stroke, cardiovascular disease / heart attacks or disease / stroke, injuries and drowning, vector-borne disease, infectious disease, stress and mental illness, cancer, children health, maternal health, mortality, adverse birth outcomes (preter…	5. Injuries and drowning	New Jersey (NJ) Adolescent Concussions Surveillance to Inform Education and Prevention: Impact of Weather Conditions and Field Type on Football Injuries from Preseason/ Fall 2015-2017 ||| Background: Despite increased awareness of short and long term consequences of concussions, epidemiologic surveillance efforts to date have been scarce for child and adolescent populations. No peer-reviewed publ…
APHA-2018-1766-4251-3900	2018	Injury Control and Emergency Health Services	1. Climate change and its impacts on human health, 5. Extreme weather events (e.g. extreme heat, heat waves, hurricanes, droughts, floods, severe storms); sea-level rise; wildfires, 21. Health outcomes most impacted by climate change (e.g., respiratory illnesses/diseases, asthma, COPD, allergies, heat-related illness/death, heat stress/stroke, cardiovascular disease / heart attacks or disease / s…	2. Asthma and allergies, 11. All-cause mortality, non-accidental mortality, 12. Other and non-specific health outcomes	Impacts of Multiple Evacuations at a Skilled Nursing Facility in Southern California ||| Skilled Nursing Facilities (SNF) provide services for those with a spectrum of moderate to advanced disabilities that renders them dependent upon skilled caregivers for activities of daily living. Residents of these facilities thrive with consistent daily routines and multidisciplinary teams in a familiar env…
APHA-2018-1767-4134-0000	2018	International Health	1. Climate change and its impacts on human health, 5. Extreme weather events (e.g. extreme heat, heat waves, hurricanes, droughts, floods, severe storms); sea-level rise; wildfires, 17. Global health and international perspectives	13. No health outcomes	Estimating Indiaâ€™s heatwave deaths under future climate scenarios ||| Introduction: Inequity exists in heatwave deaths. Also they tend to be underreported, especially in developing countries and that these mortalities are likely to increase in future. Despite being home to a fifth of the worldâ€™s population there are no studies estimating the magnitude of future heat wave mortality in India. T…
APHA-2018-1767-4137-2200	2018	International Health	2. Environmental justice/equity, energy justice, climate justice, and vulnerable populations, 16. Population displacement, 17. Global health and international perspectives	10. Children's health, maternal health, and adverse birth outcomes (preterm, low birth weight)	Utilization of maternal health care services in resource poor settings in Bangladesh: Does climate displacement matter? ||| Background: Between 1970 and 2009 an estimated 48 million people were displaced by natural disasters in Bangladesh, one of the countries least prepared to combat the effects of such events. Displacement has become a coping strategy in response to natural disasters. The paper…
APHA-2018-1767-4198-7900	2018	International Health	10. Food security, nutrition, sustainable food systems	13. No health outcomes	Why do Mexico needs a more systemic multi-sectorial-approach to facing food insecurity? ||| Food insecurity (FI) is a pressing and often intractable problem addressed in the second Sustainable Development Goals. In Mexico, additional expenditure in food assistance programs have not yielded a decrease in FI. From a systems perspective, we assess how FI at the household level in Mexico is explained…
APHA-2018-1767-4225-6800	2018	International Health	1. Climate change and its impacts on human health, 2. Environmental justice/equity, energy justice, climate justice, and vulnerable populations	13. No health outcomes	Effects of gender inequity, inequality of climate change on Asian women ||| purpose: Expand on the issues concerning gender inequities, inequalities of climate change directly and indirectly impacting the lives of Asian women. background: Women from both developing and developed countries of Asia face challenges associated with climate change. Rural women within developing countries of Asia are o…
APHA-2018-1767-4234-3200	2018	International Health	1. Climate change and its impacts on human health, 2. Environmental justice/equity, energy justice, climate justice, and vulnerable populations, 5. Extreme weather events (e.g. extreme heat, heat waves, hurricanes, droughts, floods, severe storms); sea-level rise; wildfires	3. Heat-related illness, stress, and death, 7. Infectious disease	Storms behaving badly: Climate-driven extreme storms and their impact on the Caribbean ||| Introduction. Atlantic basin hurricanes demonstrate how climate drivers, including warming oceans and rising sea levels, exacerbate tropical cyclone hazards such as peak wind speeds and precipitation rates. Caribbean island-based populations have pronounced vulnerabilities to the population health effects o…
APHA-2018-1816-4204-8600	2018	Community Health Planning and Policy Development	1. Climate change and its impacts on human health, 5. Extreme weather events (e.g. extreme heat, heat waves, hurricanes, droughts, floods, severe storms); sea-level rise; wildfires, 8. Water pollution/water quality, water scarcity, water-related impacts	12. Other and non-specific health outcomes	Overlooked health implications of drought and extreme temperature events in California's water policy ||| As temperatures rise, and droughts grow more extreme and prolonged, California faces an increasingly difficult public policy challenge. Heat waves and drought are â€œslow disastersâ€, which, while not as sudden or dramatic in impact as hurricanes or tsunamis, can produce similar effects in t…
APHA-2018-1819-4216-6900	2018	APHA Committee on Womens Rights	20. Health communication, health education, health literacy	12. Other and non-specific health outcomes	Wangari Maathai and the Green Belt Movement: Grassroots activism to restore Kenyaâ€™s forests and empower women offers opportunities to improve health ||| The destruction of the natural environment impacts human health, potentially leading to increased rates of communicable disease transmission, a dwindling supply of clean water, and malnutrition. Biologist and Professor Wangari Maathai became aw…
APHA-2018-1767-4234-3400	2018	International Health	1. Climate change and its impacts on human health, 17. Global health and international perspectives	12. Other and non-specific health outcomes	Climate Change Threats in The Caribbean ||| Climate change (CC) is recognized as one of the greatest global threats to human health and the environment. The impacts of CC will be detrimental for the Caribbean region that already faces a disproportionate high burden of NCDs, epidemic/endemic infectious diseases and a fragile health infrastructure. Sea level rise may threaten the very existence of …
APHA-2018-1767-4234-5700	2018	International Health	5. Extreme weather events (e.g. extreme heat, heat waves, hurricanes, droughts, floods, severe storms); sea-level rise; wildfires, 17. Global health and international perspectives	13. No health outcomes	55492 ||| ||| 2017 Hurricane Impacts on the Caribbean: Climate Change Meets Health Inequity ||| International Health ||| AbsID: 423457
APHA-2018-1774-3973-1500	2018	Maternal and Child Health	5. Extreme weather events (e.g. extreme heat, heat waves, hurricanes, droughts, floods, severe storms); sea-level rise; wildfires, 21. Health outcomes most impacted by climate change (e.g., respiratory illnesses/diseases, asthma, COPD, allergies, heat-related illness/death, heat stress/stroke, cardiovascular disease / heart attacks or disease / stroke, injuries and drowning, vector-borne disease,…	10. Children's health, maternal health, and adverse birth outcomes (preterm, low birth weight)	Racial- and Ethnic-Specific Associations between Maternal Exposure to Heatwave and Term Low Birth Weight: A Large Population-Based Case-Control Study ||| While increasing evidence suggests a link between extreme temperature and birth outcomes, the relationship between heatwave and birthweight remains unclear. We investigated the effects of prenatal exposure to heatwave on term low birthweight (tL…
APHA-2018-1774-4103-3300	2018	Maternal and Child Health	1. Climate change and its impacts on human health, 2. Environmental justice/equity, energy justice, climate justice, and vulnerable populations, 5. Extreme weather events (e.g. extreme heat, heat waves, hurricanes, droughts, floods, severe storms); sea-level rise; wildfires	10. Children's health, maternal health, and adverse birth outcomes (preterm, low birth weight)	Impact of Hurricanes Irma and Maria on Puerto Rico Maternal and Child Health Research Programs and Strategies for Future ||| Prior to September 2017 when hurricanes Irma and Maria passed through the Caribbean, Puerto Rico had marked disparities in reproductive health. Compared to the mainland U.S. in recent years, Puerto Ricans had a 23% higher rate of preterm birth, a 35% higher rate of low birt…
APHA-2018-1774-4248-2600	2018	Maternal and Child Health	1. Climate change and its impacts on human health	13. No health outcomes	Military Impacts on the Environment, Climate Change and Child Health ||| Dr. Walker will provide context, clarifying the extent and nature of and the trends in global investment in armaments with a particular focus on the United States as the leading producer, seller, and customer for weapons. ||| Invited Session: Child Health in a Militarized Global Environment ||| Maternal and Child Health ||| …
APHA-2018-1777-4033-1100	2018	Occupational Health and Safety	1. Climate change and its impacts on human health, 5. Extreme weather events (e.g. extreme heat, heat waves, hurricanes, droughts, floods, severe storms); sea-level rise; wildfires, 11. Occupational health and safety	12. Other and non-specific health outcomes	After Harvey and Maria: Train-the-trainer for health and safety for post-hurricane recovery ||| As a result of climate change, the number and intensity of extreme weather events, such as hurricanes and tropical storms, are likely to increase. As we experienced with hurricanes Sandy and Katrina in recent years, massive numbers of houses, commercial buildings and other structures have been severely…
APHA-2018-1777-4046-2400	2018	Occupational Health and Safety	11. Occupational health and safety	3. Heat-related illness, stress, and death	Targeted heat-adaptive interventions for Florida agricultural workers: A pilot study ||| Background: Agricultural workers routinely work in extremely hot environments and are particularly vulnerable to heat-related illness (HRI) and heat-related death. While the extent of HRI in this population has been described, there have been few studies that test interventions to keep core body temperatures …
APHA-2018-1777-4052-8500	2018	Occupational Health and Safety	11. Occupational health and safety, 20. Health communication, health education, health literacy	3. Heat-related illness, stress, and death	Translating Scientific Research on Heat Related Illness into Preventing Education Training for Farmworkers ||| BACKGROUND: Agricultural workers, particularly in the Southeast, are especially vulnerable to death and disability from heat related illness (HRI), a pressing concern given rising temperatures. Addressing this requires a combination of applied research, education, and policy. OBJECTIVE: …
APHA-2018-1777-4065-1500	2018	Occupational Health and Safety	11. Occupational health and safety	3. Heat-related illness, stress, and death	Improving Pesticide & Heat Stress Knowledge among Latino Farmworkers: Phase I of PISCA ||| Chronic low-dose exposure to pesticides and performing job tasks under conditions of high heat and humidity are the leading causes of poor occupational health outcomes for Latino farmworkers. Despite ongoing and recently strengthened requirements of the Worker Protection Standard (WPS) to provide workers wi…
APHA-2018-1777-4090-4500	2018	Occupational Health and Safety	5. Extreme weather events (e.g. extreme heat, heat waves, hurricanes, droughts, floods, severe storms); sea-level rise; wildfires, 11. Occupational health and safety	13. No health outcomes	Mitigating stress among disaster response workers post Hurricane Maria ||| Day to day stressors in disaster response and recovery work can take a cumulative toll on workers. Research has demonstrated that working in disaster response puts workers at greater risk for Post Traumatic Stress Disorder (PTSD). Resiliency programs and Mindfulness Based Stress Reduction (MBSR) training are among the well…
APHA-2018-1777-4145-7100	2018	Occupational Health and Safety	11. Occupational health and safety, 21. Health outcomes most impacted by climate change (e.g., respiratory illnesses/diseases, asthma, COPD, allergies, heat-related illness/death, heat stress/stroke, cardiovascular disease / heart attacks or disease / stroke, injuries and drowning, vector-borne disease, infectious disease, stress and mental illness, cancer, children health, maternal health, morta…	3. Heat-related illness, stress, and death	Heat-Related Illness among Latino child farmworkers in North Carolina ||| background Agriculture continues to be among the most hazardous industries in the United States, yet federal laws allow children as young as 10 to be hired for agricultural work with certain limitations. In North Carolina, children frequently perform many of the same tasks as their adult counterparts and work in multiple cr…
APHA-2018-1777-4196-5800	2018	Occupational Health and Safety	11. Occupational health and safety	3. Heat-related illness, stress, and death	Assessing Health and Safety Hazards, including Heat Illness, Among Outdoor Day Laborers in Southern California ||| Day laborers constitute a significant workforce in many metropolitan areas, frequently comprised of migrant workers employed in a variety of worksites. Workers hired by homeowners and small residential contractors typically engage in construction, maintenance, landscaping or other ac…
APHA-2018-1777-4226-6800	2018	Occupational Health and Safety	1. Climate change and its impacts on human health, 2. Environmental justice/equity, energy justice, climate justice, and vulnerable populations, 11. Occupational health and safety, 13. Role of public health in addressing climate change, 14. Community engagement, partnerships, collaboration	13. No health outcomes	If you're not at the table, you're on the menu - labor and climate change ||| Transitioning to a climate-safe, low-carbon economy will involve major changes in how we produce and use energy and other resources, as well as how we live and work. Many union workers are involved in fighting climate change just by doing their jobs â€“ whether it be building solar power plants, installing efficient hea…
APHA-2018-1779-4166-9900	2018	Population, Reproductive and Sexual Health	9. One Health, biological hazards, microbial pathogens, biotoxins, parasites, 20. Health communication, health education, health literacy, 21. Health outcomes most impacted by climate change (e.g., respiratory illnesses/diseases, asthma, COPD, allergies, heat-related illness/death, heat stress/stroke, cardiovascular disease / heart attacks or disease / stroke, injuries and drowning, vector-borne …	10. Children's health, maternal health, and adverse birth outcomes (preterm, low birth weight), 7. Infectious disease	Contraception use in the midst of the Zika virus epidemic: Case studies from the Rural Dominican Republic ||| Amidst the Zika virus epidemic, a healthcare team traveled to four rural communities in the Dominican Republic to provide health services. They assessed Zika virus knowledge, contraception choice, and health education sources among patients in Spring 2017. Ninety reproductive-age villager…
APHA-2018-1781-4027-5100	2018	Public Health Nursing	21. Health outcomes most impacted by climate change (e.g., respiratory illnesses/diseases, asthma, COPD, allergies, heat-related illness/death, heat stress/stroke, cardiovascular disease / heart attacks or disease / stroke, injuries and drowning, vector-borne disease, infectious disease, stress and mental illness, cancer, children health, maternal health, mortality, adverse birth outcomes (preter…	10. Children's health, maternal health, and adverse birth outcomes (preterm, low birth weight)	Reproduction, environment, and equity: Public health responds to the evidence ||| Too often, environmental hazards are overlooked when they matter the most. Preconception and prenatal exposures affect everyone. Low income and minority populations are more often exposed to environmental conditions of which their health professionals should be aware and should account for. In this session, we build…
APHA-2018-1781-4034-8400	2018	Public Health Nursing	1. Climate change and its impacts on human health, 2. Environmental justice/equity, energy justice, climate justice, and vulnerable populations, 14. Community engagement, partnerships, collaboration, 19. Use of data, tools	13. No health outcomes	Title: Patient advocacy as a disaster relief response to FEMA's failure in hurricane-stricken Puerto Rico ||| The Registered Nurse Response Network (RNRN) deployment to Puerto Rico in the wake of 2017â€™s Hurricane Maria provides a recent case example of nursing as both a method of assessment and data analysis and as a public health intervention that emerges from the unique circumstances of clima…
APHA-2018-1781-4099-6600	2018	Public Health Nursing	1. Climate change and its impacts on human health, 9. One Health, biological hazards, microbial pathogens, biotoxins, parasites, 13. Role of public health in addressing climate change	12. Other and non-specific health outcomes	Harmful Cyanobacterial and algal blooms: CDCâ€™s One Health Approach ||| Algal blooms occur in all waters. They become harmful algal blooms (HABs) when they pose danger to people, animals, or the local ecology. Although we have known about acute foodborne diseases associated with marine HABs for centuries, we know less about the long-term effects of exposure or the effects of chronic exposures. W…
APHA-2018-1781-4110-9900	2018	Public Health Nursing	1. Climate change and its impacts on human health, 2. Environmental justice/equity, energy justice, climate justice, and vulnerable populations, 13. Role of public health in addressing climate change	13. No health outcomes	Building National Nursing Organizational Leadership to Address Climate Change and Health ||| Changing climate patterns are occurring globally at unprecedented rates with significant impacts to health, such as heat-related illness, water and food security, vector-borne illness, and respiratory disease. While the nursing workforce is uniquely positioned to foster the equitable solutions needed to r…
APHA-2018-1781-4111-7200	2018	Public Health Nursing	1. Climate change and its impacts on human health, 2. Environmental justice/equity, energy justice, climate justice, and vulnerable populations	13. No health outcomes	Nursing engagement on climate change through a health equity and diversity lens ||| Greenhouse gas emissions and resulting pollution contribute to climate disruption, causing negative health effects including increases in infectious disease transmission, extreme weather event-related morbidity and mortality, reductions in food and water supply, and displacement of populations due to flooding and …
APHA-2018-1781-4118-8800	2018	Public Health Nursing	1. Climate change and its impacts on human health, 3. Adaptation and resilience, 13. Role of public health in addressing climate change, 20. Health communication, health education, health literacy	13. No health outcomes	Strategies to Support Climate Change and Health Across the Nursing Curriculum ||| Statement of the problem: Climate change is a complex health issue that influences individual, family, community, and national health in every area of nursing practice. Some faculty are not addressing and may not be prepared to include climate change in their courses. However, it is necessary for nurse educators to …
APHA-2018-1784-3975-2200	2018	APHA Student Assembly	1. Climate change and its impacts on human health, 2. Environmental justice/equity, energy justice, climate justice, and vulnerable populations, 5. Extreme weather events (e.g. extreme heat, heat waves, hurricanes, droughts, floods, severe storms); sea-level rise; wildfires	8. Stress and mental illness	Climate-Induced Natural Disasters and Suicide - An Equity Perspective of Mental Health: A Systematic Literature Review ||| -Natural disasters are projected to increase in frequency, unpredictability, and severity due to climate change. Approximate of 1.5 million people are affected by natural disasters every year. Mental health, particularly suicide, is not a well-researched area in post-natural …
APHA-2018-1784-4016-2600	2018	APHA Student Assembly	9. One Health, biological hazards, microbial pathogens, biotoxins, parasites, 19. Use of data, tools	6. Vector-borne disease	Using Medical Ecology Model to Develop a Research Plan in Surveillance of Global Tick-borne Diseases (TBD) in Ecological Context ||| Ticks transmit many serious debilitating and sometimes fatal diseases in tropical and non-tropical settings. Ticks are the most common arthropod disease vector in the United States and diseases transmitted by these organisms are increasing in numbers, likely due to …
APHA-2018-1784-4159-9600	2018	APHA Student Assembly	6. Climate mitigation (e.g., emissions reduction; co-benefits; renewable energy; fossil fuels), 14. Community engagement, partnerships, collaboration	12. Other and non-specific health outcomes	Practicing qualitative methods to develop sustainable built environments in clinical settings ||| Purpose:The medical industry is responsible for producing 8% of the greenhouse gas emissions that contribute to climate change. Though the intentions of the medical industry are altruistic, the health of the environment is sidelined. Communities near clinical spaces face lower qualities of life due t…
APHA-2018-1787-4042-5700	2018	Spirit of 1848 Caucus	2. Environmental justice/equity, energy justice, climate justice, and vulnerable populations, 17. Global health and international perspectives	13. No health outcomes	Engaging Law and Global Health to Achieve Health Equity in these Troubled Times ||| For this panel I will discuss an example of work I have led this past year to foster evidence-based dialogue, research and action on the implications of the Trump administrationâ€™s policies on select law and health topics. From the local to the global, and from climate change to immigrant health, this work is hel…
APHA-2018-1790-4118-5700	2018	Public Health Social Work	5. Extreme weather events (e.g. extreme heat, heat waves, hurricanes, droughts, floods, severe storms); sea-level rise; wildfires, 14. Community engagement, partnerships, collaboration	8. Stress and mental illness	In The Aftermath of Maria: An Ethnographic Experience of Rescue, Recovery, Climate, and Social Justice In Puerto Rico ||| The New York State Nurses Association, the Hispanic Federation, El Sindicato Puertorrique&#241;o de Trabajadores, SEIU Local 1199, La Uni&#243;n General de Trabajadores, La Federaci&#243;n de Maestros de Puerto Rico, and La Escuela de Enfermer&#237;a de la Universidad de Puert…
APHA-2018-1792-3966-0300	2018	One Health	9. One Health, biological hazards, microbial pathogens, biotoxins, parasites, 20. Health communication, health education, health literacy	6. Vector-borne disease	Climate Change and Vector-borne Disease Educational Products ||| Educational products are needed to increase awareness about vector-borne diseases associated with climate change. This project used student fact sheets and slide sets from the University at Albany's School of Public Health Epidemiology and Zoonotic Disease course and developed them for general public use. The products highlight pote…
APHA-2018-1792-4072-4600	2018	One Health	9. One Health, biological hazards, microbial pathogens, biotoxins, parasites, 16. Population displacement	13. No health outcomes	For the love of our neighbors: Creation of a temporary animal quarantine facility in The Cayman Islands following Hurricane Irma ||| The link between climate change and hurricane intensity is proven. Hurricane preparedness is of paramount importance for those living in the Caribbean; however, four-legged family members can inadvertently be overlooked when considering the logistics of executing ev…
APHA-2018-1794-4094-9000	2018	Women's Caucus	8. Water pollution/water quality, water scarcity, water-related impacts	12. Other and non-specific health outcomes	Water insecurity knowledge, attitudes, and practices among Haitian women in rural Haiti ||| A lack of water infrastructure has increased the incidence of water borne diseases and the potential for dehydration in rural Haiti. Contaminated drinking water has major health and safety consequences, conversely, water used for personal hygiene can also lead to skin irritation, infection, and increased s…
APHA-2018-1795-4263-8000	2018	APHA Global Health	1. Climate change and its impacts on human health, 13. Role of public health in addressing climate change, 14. Community engagement, partnerships, collaboration, 17. Global health and international perspectives	13. No health outcomes	Transitioning from MDGs to SDGs: The changes, challenges, and opportunities ||| The eight Millennium Development Goals (MDGs) provided a blueprint agreed to by all nations and leading development institutions of the world to be met by the target date of 2015. This unparalleled effort focusing on particularly meeting the needs of the worldâ€™s poorest was spread over 15 years with mixed success. I…
APHA-2018-1800-4264-7300	2018	APHA Films	13. Role of public health in addressing climate change	13. No health outcomes	Surfer's View of Climate Change ||| ||| FEATURE SESSION: Facts Matter: Truth, Media and Public Health ||| APHA Films ||| AbsID: 426473
APHA-2018-1807-4251-3200	2018	APHA	2. Environmental justice/equity, energy justice, climate justice, and vulnerable populations, 17. Global health and international perspectives	13. No health outcomes	Planetary health imperative to eradicate nuclear weapons: Prospects and progress ||| The danger of nuclear war is widely assessed as growing, and recent evidence demonstrates that severe and long term global climate effects resulting in prolonged declines in food production and famine would follow targetting of cities in one global region by less than 0.5% of the global nuclear arsenal. The 2017 …
APHA-2018-1807-4263-7900	2018	APHA	13. Role of public health in addressing climate change, 14. Community engagement, partnerships, collaboration	13. No health outcomes	Action for Climate Change: Using your Health Expertise ||| The Health Action Team of Citizensâ€™ Climate Lobby is dedicated to educating members, the public and the health sector on the health impacts of climate change. As trusted health professionals, we are uniquely positioned to utilize our health expertise to communicate with the public and policymakers about the urgency of climate pollution …
APHA-2018-1807-4263-8100	2018	APHA	14. Community engagement, partnerships, collaboration, 20. Health communication, health education, health literacy	13. No health outcomes	Climate Change and Public Health: Which Messages Work to Engage the Community? ||| The community sees public health as a highly credible source of information on climate change, but many practitioners are not sure which messages to use. This presentation will identify tested messages, offer tips on which messages to avoid, and explain how we mobilized the community to secure San Diegoâ€™s landmar…
APHA-2018-1807-4263-8800	2018	APHA	2. Environmental justice/equity, energy justice, climate justice, and vulnerable populations, 3. Adaptation and resilience, 14. Community engagement, partnerships, collaboration	13. No health outcomes	Building Community Resiliency through Disaster Recovery Efforts on Tribal Lands ||| The presentation will describe efforts to strengthen and enhance the area-wide coordination of disaster recovery efforts on tribal lands located in Southern California affected by wildfires and other disasters. The session will also describe best practices in working with tribal, federal, state, and local governme…
APHA-2018-1825-4258-1600	2018	APHA Center for Public Health Policy	1. Climate change and its impacts on human health, 5. Extreme weather events (e.g. extreme heat, heat waves, hurricanes, droughts, floods, severe storms); sea-level rise; wildfires	3. Heat-related illness, stress, and death	Developing a Heat Health Alert System in a Rural Region ||| Climate change adaptation in rural areas is one of many competing health priorities. Due to increases in heat exposure, North Carolina farmworkers, older adults, youth, and mobile home residents are at risk to health impacts of climate change. In North Carolina, the highest rates of heat-related illness tend to be in rural parts of the s…
APHA-2018-1825-4259-6900	2018	APHA Center for Public Health Policy	1. Climate change and its impacts on human health, 3. Adaptation and resilience, 5. Extreme weather events (e.g. extreme heat, heat waves, hurricanes, droughts, floods, severe storms); sea-level rise; wildfires, 7. Air pollution/air quality issues (e.g., smoke, particulate matter, ozone, allergens, pollen, air toxics), 12. Workforce development, 14. Community engagement, partnerships, collaborati…	6. Vector-borne disease, 13. No health outcomes	Improving the capacity of Illinoisâ€™ public health systemâ€™s ability to address the health effects from climate change ||| During a three day period of rainfall, two months of rain fell in 12 hours in Gurnee, Illinois in July 2017 and damaged over 3,200 residences. According to a Natural Resource Defense Council report, 80 percent of Illinois residents live in counties reported to have ragweed …
APHA-2018-1825-4259-8400	2018	APHA Center for Public Health Policy	1. Climate change and its impacts on human health, 3. Adaptation and resilience, 14. Community engagement, partnerships, collaboration, 19. Use of data, tools	13. No health outcomes	Interagency Collaboration on Climate Change Adaptation in California: Tools, Policies and Partnerships for the New Normal ||| In the last two decades, California has passed landmark bills to curb greenhouse gas emissions and adapt to rapidly changing conditions. Attendees will gain an understanding of the many ways that local public health and health equity actions can intersect with state policy…
APHA-2019-1851-4283-2500	2019	Environment	3. Adaptation and resilience, 13. Role of public health in addressing climate change	13. No health outcomes	Advancing Climate Adaptation in State Public Health Agencies ||| Climate change poses significant threats to the health of individuals and communities, as well as the delivery of healthcare services. Human morbidity and mortality rates are expected to rise due to extreme heat events and changing patterns of waterborne and vector-borne diseases, and healthcare infrastructure is at risk from extrem…
APHA-2019-1851-4283-3300	2019	Environment	8. Water pollution/water quality, water scarcity, water-related impacts	13. No health outcomes	Climate Change, Environmental, and Public Health Impacts of Solar-Electric Pump-out Boats ||| The East Shore District Health Department (ESDHD) of Branford, Connecticut has pioneered the implementation of the nationâ€™s largest solar-electric pump-out boat to replace an older gasoline-powered model. The purpose of a Pump-out Boat is to collect and prevent the sewage holding tank waste from recrea…
APHA-2019-1851-4287-1300	2019	Environment	1. Climate change and its impacts on human health, 19. Use of data, tools, 21. Health outcomes most impacted by climate change (e.g., respiratory illnesses/diseases, asthma, COPD, allergies, heat-related illness/death, heat stress/stroke, cardiovascular disease / heart attacks or disease / stroke, injuries and drowning, vector-borne disease, infectious disease, stress and mental illness, cancer, …	13. No health outcomes	Impact of Extreme Heat on Emergency Services and Spatiotemporal Crime Reports in Boston, MA ||| Crime exhibits seasonal and spatial trends, increasing during summer months in urban areas. This has been associated with changes in routine activities and increased violent and aggressive behaviors during warmer weather. Recent findings show the impact heat has on cognitive function, which we hypothes…
APHA-2019-1851-4329-5800	2019	Environment	1. Climate change and its impacts on human health, 20. Health communication, health education, health literacy, 21. Health outcomes most impacted by climate change (e.g., respiratory illnesses/diseases, asthma, COPD, allergies, heat-related illness/death, heat stress/stroke, cardiovascular disease / heart attacks or disease / stroke, injuries and drowning, vector-borne disease, infectious disease…	13. No health outcomes	Developing a Climate Change and Health Curriculum for Medical Students: A Needs Assessment ||| Introduction Despite growing interest in climate change (CC) as a public health priority, few medical schools currently incorporate CC education into their curricula. We performed a needs assessment for creating a CC curriculum by assessing experience in, current knowledge of, and interest in CC and hea…
APHA-2019-1851-4335-1000	2019	Environment	1. Climate change and its impacts on human health, 6. Climate mitigation (e.g., emissions reduction; co-benefits; renewable energy; fossil fuels), 13. Role of public health in addressing climate change	13. No health outcomes	Preparing Future Practitioners About Climate Change: An Evaluation of MPH Programs ||| Climate change is considered by many public health professionals, the greatest threat to humanity. How are we, public health practitioners, educating future generations of professionals to mitigate or adapt? The purpose of this content analysis is to analyze publicly available information for potential students…
APHA-2019-1851-4369-8600	2019	Environment	1. Climate change and its impacts on human health, 13. Role of public health in addressing climate change	13. No health outcomes	Preparing the next generation of the public health workforce for addressing the health impacts of climate change: A framework for schools and programs of public health ||| Climate change has been identified as both a challenge and an opportunity for public health. At the center of these perspectives is the capacity of the public health workforce in recognizing, mitigating, addressing, and managin…
APHA-2019-1851-4372-3600	2019	Environment	1. Climate change and its impacts on human health, 5. Extreme weather events (e.g. extreme heat, heat waves, hurricanes, droughts, floods, severe storms); sea-level rise; wildfires, 9. One Health, biological hazards, microbial pathogens, biotoxins, parasites	13. No health outcomes	Population Health Threat of Florida Red Tide: The Intersection of Nature and Human Action ||| Background: The most intense Florida red tide (Karenia brevis) algal bloom in ten years occurred in October 2017 along the stateâ€™s southwest coastline. Since then, the harmful algal bloom (HAB) has persisted and even resurged in August 2018, delocalizing to some regions of the Panhandle, coastal Texas,…
APHA-2019-1851-4375-5200	2019	Environment	10. Food security, nutrition, sustainable food systems, 14. Community engagement, partnerships, collaboration, 19. Use of data, tools	13. No health outcomes	A Community Takes a Bite out of Climate Change through Food Action ||| Climate Change is complex and thus requires multifaceted approaches toward solutions. In 2010, the town of Bedford, New York began the Bedford 2020 Campaign with a mission to lead, organize and promote a community wide effort to reduce greenhouse gas emissions 20 percent by 2020 and to create a sustainable, healthy community t…
APHA-2019-1851-4430-6700	2019	Environment	1. Climate change and its impacts on human health, 3. Adaptation and resilience, 14. Community engagement, partnerships, collaboration	6. Vector-borne disease, 10. Children's health, maternal health, and adverse birth outcomes (preterm, low birth weight)	Leveraging a home visiting program to increase family resilience against the health impacts of climate change in New Orleans ||| Climate change has direct impacts on the health of communities. Recognizing that infants, children, and pregnant women are particularly vulnerable to the health impacts of climate change, a local health departmentâ€™s Healthy Environments program and family health progr…
APHA-2019-1851-4452-1200	2019	Environment	1. Climate change and its impacts on human health, 3. Adaptation and resilience, 5. Extreme weather events (e.g. extreme heat, heat waves, hurricanes, droughts, floods, severe storms); sea-level rise; wildfires, 13. Role of public health in addressing climate change, 14. Community engagement, partnerships, collaboration, 19. Use of data, tools	13. No health outcomes	Climate and health adaptation planning in Philadelphia: Using science to build resilience and improve preparedness ||| Climate change is one of the worldâ€™s greatest public health threats. While many areas are already experiencing the effects of climate change, local health authorities have an opportunity to mitigate further health impacts by including climate change in public health preparednes…
APHA-2019-1851-4452-7100	2019	Environment	19. Use of data, tools, 20. Health communication, health education, health literacy	3. Heat-related illness, stress, and death	Use of Geospatial Storytelling to Increase Awareness of Heat and Health Research in New York State ||| Recent climate research in NYS highlights the relevance of using NLDAS 12km reanalysis data product to resolve spatio-temporal environmental data issues and provide heat exposure metrics across the region. Daily ambient temperature measurements were merged with daily hospital admissions and emer…
APHA-2019-1851-4453-4800	2019	Environment	5. Extreme weather events (e.g. extreme heat, heat waves, hurricanes, droughts, floods, severe storms); sea-level rise; wildfires, 14. Community engagement, partnerships, collaboration, 19. Use of data, tools	13. No health outcomes	Flood Planning Mapping Tool: Improving Preparedness for the Health Effects of Climate Change ||| Floods are the most common natural disaster in Illinois, accounting for over 90% of all declared disasters. Urban flooding has caused at least $2.319 billion in documented damages between 2007 and 2014. As the global climate has warmed, the annual amount of rainfall and the number of extreme rain even…
APHA-2019-1851-4454-7800	2019	Environment	8. Water pollution/water quality, water scarcity, water-related impacts	13. No health outcomes	Smoke on the Water: Identifying Tobacco Industry Environmental Externalities and Policy Solutions ||| Commercial tobacco production is a leading cause of climate change, pesticide use, habitat destruction, deforestation, chemical and energy use and waste, and air, water, and land pollution: all for a product that only kills its users when used as intended. Cigarette butts are non-biodegradable pl…
APHA-2019-1851-4467-6100	2019	Environment	1. Climate change and its impacts on human health	13. No health outcomes	Health in the 4th US National Climate Assessment ||| With significant health messages contained in all of its regional chapters and nine of its topical chapters, the 4th US National Climate Assessment (NCA4) broke new ground in scientific assessments of the health aspects of climate change. NCA4 not only updates the comprehensive review of health impacts and population vulnerability contained in …
APHA-2019-1851-4479-1000	2019	Environment	7. Air pollution/air quality issues (e.g., smoke, particulate matter, ozone, allergens, pollen, air toxics)	2. Asthma and allergies	Modeling Impacts of Climate Change on Population Co-exposures to Ozone and Allergenic Pollen Across Different Regions of the United States ||| The prevalence of Allergic Airway Disease (AAD) is growing globally, resulting in increased numbers of emergency department visits and hospitalizations. Clinical studies show that AAD can be exacerbated by the synergistic action of aeroallergens such as po…
APHA-2019-1851-4481-5400	2019	Environment	1. Climate change and its impacts on human health, 2. Environmental justice/equity, energy justice, climate justice, and vulnerable populations, 3. Adaptation and resilience, 13. Role of public health in addressing climate change, 14. Community engagement, partnerships, collaboration, 18. Policy and advocacy efforts	13. No health outcomes	Lancet Countdown on Health and Climate Change U.S. Brief ||| The Lancet Countdown: Tracking Progress on Health and Climate Change is a global, interdisciplinary research initiative that monitors the worldâ€™s response to climate change and tracks health outcomes. An annual report describes the current evidence on a range of indicators in five thematic groups: 1) Climate Change Impacts, Exposures …
APHA-2019-1851-4482-0600	2019	Environment	1. Climate change and its impacts on human health, 6. Climate mitigation (e.g., emissions reduction; co-benefits; renewable energy; fossil fuels), 7. Air pollution/air quality issues (e.g., smoke, particulate matter, ozone, allergens, pollen, air toxics), 19. Use of data, tools	1. Respiratory illnesses, diseases, and COPD	Air Pollution reductions and health benefits from federal and state energy efficiency and renewable energy policies and programs ||| Energy efficiency programs and renewable energy (EE/RE) can reduce harmful emissions of carbon dioxide (CO2), nitrogen oxides (NOx), sulfur dioxide (SO2), and fine particulate matter (PM2.5) from the electric power sector, by decreasing demand for electricity genera…
[truncated: 559 more rows]

## Sheet: Abstract by Topic
Topic	Abstract ID	Year	Program Title	Abstract
[truncated: 2,541 more rows]

## Sheet: Abstract by Outcome
Outcome	Abstract ID	Year	Program Title	Abstract
[truncated: 1,219 more rows]
